# Supplementary material for: Simulating the impact of piers on hydrodynamics and pollutant transport: A case study in the Middle Yangtze River
Source: PLoS One. 2021 Dec 1;16(12):e0260527. doi: 10.1371/journal.pone.0260527 (PMC8635386; doi:10.1371/journal.pone.0260527)
Supplement: S1 File — (XLSX) [file pone.0260527.s006.xlsx]

## Sheet: COD
Observed time: 2011.11
Distance from right bank (m)	Downstream distance from Chenjiashan (m)	COD concentration (mg/L)
20	200	missing measurement
	2000	5.5
	3000	4
	3500	1.9
50	200	6.4
	2000	5
	3000	2.9
	3500	6.9
100	200	3.5
	2000	4.4
	3000	1.9
	3500	4.8
200	200	4.4
	2000	3.1
	3000	2.4
	3500	4.9
Observed time: 2016.10
monitoring point	COD concentration (mg/L)
C1	10.2
C2	6.8
C3	4.4
C4	7.8
C5	7.7
C6	6
C7	9.2
C8	8.6
C9	6.4
C10	11.3
C11	5.4
C12	5.4
