# Supplementary material for: Simulating the impact of piers on hydrodynamics and pollutant transport: A case study in the Middle Yangtze River
Source: PLoS One. 2021 Dec 1;16(12):e0260527. doi: 10.1371/journal.pone.0260527 (PMC8635386; doi:10.1371/journal.pone.0260527)
Supplement: S2 File — (XLSX) [file pone.0260527.s007.xlsx]

## Sheet: COD
COD concentration at different times after the accidents under the discharge of 12700m3/s, The value of "Undefined" was Dry area in the domain
Element ID	NO piers				pier densities = 5 units/km
	COD concentration (mg/L)				COD concentration (mg/L)
	t=2.5h	t=4.5h	t=6.5h	t=8.5h	t=2.5h	t=4.5h	t=6.5h	t=8.5h
1	Undefined	Undefined	Undefined	Undefined	Undefined	Undefined	Undefined	Undefined
2	Undefined	Undefined	Undefined	Undefined	Undefined	Undefined	Undefined	Undefined
3	Undefined	Undefined	Undefined	Undefined	Undefined	Undefined	Undefined	Undefined
4	Undefined	Undefined	Undefined	Undefined	Undefined	Undefined	Undefined	Undefined
5	Undefined	Undefined	Undefined	Undefined	Undefined	Undefined	Undefined	Undefined
6	Undefined	Undefined	Undefined	Undefined	Undefined	Undefined	Undefined	Undefined
7	Undefined	Undefined	Undefined	Undefined	Undefined	Undefined	Undefined	Undefined
8	Undefined	Undefined	Undefined	Undefined	Undefined	Undefined	Undefined	Undefined
9	Undefined	Undefined	Undefined	Undefined	Undefined	Undefined	Undefined	Undefined
10	Undefined	Undefined	Undefined	Undefined	Undefined	Undefined	Undefined	Undefined
11	Undefined	Undefined	Undefined	Undefined	Undefined	Undefined	Undefined	Undefined
12	Undefined	Undefined	Undefined	Undefined	Undefined	Undefined	Undefined	Undefined
13	Undefined	Undefined	Undefined	Undefined	Undefined	Undefined	Undefined	Undefined
14	Undefined	Undefined	Undefined	Undefined	Undefined	Undefined	Undefined	Undefined
15	Undefined	Undefined	Undefined	Undefined	Undefined	Undefined	Undefined	Undefined
16	Undefined	Undefined	Undefined	Undefined	Undefined	Undefined	Undefined	Undefined
17	Undefined	Undefined	Undefined	Undefined	Undefined	Undefined	Undefined	Undefined
18	Undefined	Undefined	Undefined	Undefined	Undefined	Undefined	Undefined	Undefined
19	Undefined	Undefined	Undefined	Undefined	Undefined	Undefined	Undefined	Undefined
20	Undefined	Undefined	Undefined	Undefined	Undefined	Undefined	Undefined	Undefined
21	Undefined	Undefined	Undefined	Undefined	Undefined	Undefined	Undefined	Undefined
22	49.5401	10.2922	10.0326	10.0028	49.6913	10.2551	10.0328	10.0022
23	21.6895	18.6036	12.9201	10.8969	21.5649	18.6319	12.9277	10.8994
24	Undefined	Undefined	Undefined	Undefined	Undefined	Undefined	Undefined	Undefined
25	43.2167	10.1499	10.0397	10.0209	43.7022	10.1332	10.0396	10.0206
26	19.79	10.0696	10.0532	10.0505	20.2767	10.0671	10.0527	10.0499
27	Undefined	Undefined	Undefined	Undefined	Undefined	Undefined	Undefined	Undefined
28	Undefined	Undefined	Undefined	Undefined	Undefined	Undefined	Undefined	Undefined
29	51.5906	10.3923	10.019	9.99179	51.5211	10.3319	10.0193	9.99118
30	Undefined	Undefined	Undefined	Undefined	Undefined	Undefined	Undefined	Undefined
31	14.2166	10.0653	10.0578	10.0569	14.466	10.0642	10.0571	10.0562
32	39.8051	10.1311	10.0415	10.027	40.3887	10.118	10.0414	10.0266
33	27.1247	10.0847	10.0491	10.0429	27.7228	10.0799	10.0488	10.0424
34	10.3285	10.0653	10.0641	10.0638	10.3659	10.0648	10.0635	10.0632
35	Undefined	Undefined	Undefined	Undefined	Undefined	Undefined	Undefined	Undefined
36	Undefined	Undefined	Undefined	Undefined	Undefined	Undefined	Undefined	Undefined
37	50.9042	10.2674	10.0445	10.0064	51.0518	10.2416	10.0447	10.0058
38	Undefined	Undefined	Undefined	Undefined	Undefined	Undefined	Undefined	Undefined
39	13.7989	10.0672	10.0596	10.0585	14.0026	10.0662	10.059	10.0579
40	46.032	10.1755	10.0393	10.0171	46.4239	10.156	10.0394	10.0167
41	24.583	10.0815	10.0511	10.0457	25.1256	10.0774	10.0508	10.0452
42	10.3278	10.0664	10.0657	10.0655	10.3438	10.0659	10.0651	10.0648
43	10.0749	10.0672	10.0675	10.0674	10.0745	10.0666	10.0668	10.0667
44	Undefined	Undefined	Undefined	Undefined	Undefined	Undefined	Undefined	Undefined
45	10.0561	10.0702	10.0703	10.0703	10.0536	10.0695	10.0697	10.0697
46	Undefined	Undefined	Undefined	Undefined	Undefined	Undefined	Undefined	Undefined
47	51.2541	10.2807	10.0236	9.99616	51.2803	10.2447	10.0238	9.99559
48	16.8505	10.0703	10.0569	10.0549	17.1889	10.0688	10.0564	10.0543
49	39.8164	10.1337	10.0435	10.0276	40.3862	10.1209	10.0435	10.0271
50	10.5224	10.0679	10.0658	10.0655	10.5585	10.0673	10.0651	10.0648
51	10.0745	10.069	10.0692	10.0691	10.0756	10.0684	10.0686	10.0685
52	Undefined	Undefined	Undefined	Undefined	Undefined	Undefined	Undefined	Undefined
53	10.0558	10.0713	10.0714	10.0714	10.0546	10.0707	10.0708	10.0708
54	Undefined	Undefined	Undefined	Undefined	Undefined	Undefined	Undefined	Undefined
55	49.872	10.2427	10.0341	10.0051	50.0553	10.2131	10.0343	10.0045
56	15.8116	10.0718	10.0591	10.057	16.0721	10.0703	10.0586	10.0565
57	40.1773	10.1509	10.0437	10.0257	40.5862	10.1362	10.0437	10.0249
58	10.5889	10.069	10.0673	10.067	10.6	10.0684	10.0667	10.0663
59	10.0708	10.0695	10.0695	10.0694	10.0718	10.0689	10.0688	10.0687
60	Undefined	Undefined	Undefined	Undefined	Undefined	Undefined	Undefined	Undefined
61	10.0644	10.0724	10.0725	10.0725	10.0635	10.0718	10.0719	10.0719
62	10.0568	10.0735	10.0736	10.0737	10.0562	10.073	10.0731	10.0731
63	Undefined	Undefined	Undefined	Undefined	Undefined	Undefined	Undefined	Undefined
64	51.6643	10.2656	10.0315	10.0005	51.7281	10.2328	10.0317	9.99966
65	18.6556	10.0761	10.0572	10.0537	18.9817	10.0741	10.0567	10.0531
66	38.3656	10.1406	10.0456	10.0291	38.847	10.1277	10.0455	10.0282
67	52.6667	10.2795	10.0289	9.99675	52.6941	10.243	10.0289	9.99579
68	10.8023	10.0702	10.0674	10.067	10.8439	10.0696	10.0668	10.0664
69	10.087	10.0711	10.0713	10.0712	10.0881	10.0705	10.0707	10.0706
70	12.96	10.0706	10.0627	10.0618	13.0697	10.0696	10.0622	10.0613
71	Undefined	Undefined	Undefined	Undefined	Undefined	Undefined	Undefined	Undefined
72	10.0615	10.0739	10.074	10.074	10.0603	10.0733	10.0734	10.0734
73	10.0646	10.0744	10.0745	10.0745	10.0634	10.0738	10.0739	10.0739
74	Undefined	Undefined	Undefined	Undefined	Undefined	Undefined	Undefined	Undefined
75	49.0721	10.2244	10.0377	10.0103	49.3474	10.1993	10.0379	10.0091
76	30.402	10.1018	10.0512	10.0409	30.9191	10.0957	10.051	10.04
77	52.2816	10.3369	10.0218	9.98708	51.9823	10.2958	10.0217	9.98598
78	10.585	10.0715	10.0693	10.0689	10.5952	10.0709	10.0687	10.0683
79	10.084	10.0718	10.0716	10.0715	10.0847	10.0712	10.0709	10.0708
80	17.391	10.0772	10.0588	10.0554	17.5967	10.0758	10.0583	10.055
81	Undefined	Undefined	Undefined	Undefined	Undefined	Undefined	Undefined	Undefined
82	10.0278	10.0737	10.0737	10.0737	10.0274	10.0732	10.0732	10.0732
83	10.0693	10.075	10.0751	10.0751	10.0682	10.0744	10.0745	10.0745
84	10.0669	10.0758	10.0759	10.0759	10.0665	10.0753	10.0753	10.0753
85	Undefined	Undefined	Undefined	Undefined	Undefined	Undefined	Undefined	Undefined
86	46.7798	10.2116	10.0398	10.0139	47.1144	10.189	10.0399	10.0126
87	31.2132	10.1134	10.0521	10.0398	31.6037	10.1062	10.0519	10.0387
88	48.5326	10.2779	10.0328	10.0028	48.6507	10.2467	10.0329	10.0018
89	11.1063	10.0731	10.0689	10.0682	11.1318	10.0724	10.0683	10.0676
90	10.1001	10.0734	10.0734	10.0733	10.1008	10.0728	10.0728	10.0727
91	16.1646	10.0784	10.0615	10.0584	16.2968	10.0769	10.061	10.058
92	Undefined	Undefined	Undefined	Undefined	Undefined	Undefined	Undefined	Undefined
93	10.06	10.0759	10.0759	10.076	10.0593	10.0754	10.0754	10.0754
94	10.0478	10.0739	10.0739	10.0739	10.0489	10.0734	10.0734	10.0734
95	10.0191	10.0713	10.0713	10.0713	10.0208	10.0708	10.0708	10.0708
96	10.0686	10.0766	10.0767	10.0767	10.0676	10.076	10.0761	10.0761
97	10.0726	10.0771	10.0772	10.0772	10.0717	10.0765	10.0766	10.0766
98	Undefined	Undefined	Undefined	Undefined	Undefined	Undefined	Undefined	Undefined
99	44.0685	10.157	10.047	10.0253	44.5958	10.1433	10.0471	10.0236
100	46.5802	10.2303	10.0396	10.0127	46.8609	10.2061	10.0398	10.0115
101	10.7711	10.0737	10.0707	10.0702	10.7862	10.0731	10.0701	10.0696
102	10.1134	10.0739	10.0735	10.0734	10.1128	10.0733	10.0729	10.0728
103	18.4914	10.0822	10.0595	10.0552	18.6765	10.0804	10.0591	10.0549
104	Undefined	Undefined	Undefined	Undefined	Undefined	Undefined	Undefined	Undefined
105	10.0747	10.0783	10.0783	10.0783	10.0735	10.0777	10.0778	10.0778
106	10.0688	10.0772	10.0771	10.0771	10.068	10.0767	10.0766	10.0766
107	10.0451	10.0737	10.0737	10.0737	10.0465	10.0733	10.0733	10.0733
108	10.0692	10.0773	10.0775	10.0775	10.068	10.0767	10.0769	10.0769
109	10.0758	10.0787	10.0788	10.0788	10.0749	10.0782	10.0782	10.0783
110	52.0139	10.4245	10.0285	9.98145	51.8304	10.364	10.0292	9.98113
111	42.8292	10.1635	10.0478	10.0258	43.2883	10.1502	10.0479	10.0242
112	11.3734	10.0752	10.0697	10.0688	11.4065	10.0745	10.0691	10.0682
113	10.1866	10.0752	10.0746	10.0744	10.1926	10.0746	10.074	10.0738
114	27.0037	10.0983	10.0533	10.0439	27.3721	10.0939	10.053	10.0438
115	12.8784	10.0767	10.0666	10.0648	12.9433	10.0759	10.0661	10.0644
116	Undefined	Undefined	Undefined	Undefined	Undefined	Undefined	Undefined	Undefined
117	10.0735	10.0786	10.0787	10.0787	10.0725	10.0781	10.0782	10.0782
118	10.0626	10.0767	10.0766	10.0766	10.0624	10.0762	10.0761	10.0761
119	10.0329	10.0729	10.0729	10.0729	10.0343	10.0724	10.0724	10.0724
120	10.0442	10.076	10.0764	10.0763	10.042	10.0754	10.0758	10.0757
121	10.0725	10.079	10.0791	10.0791	10.0714	10.0784	10.0785	10.0785
122	10.077	10.0796	10.0797	10.0797	10.0763	10.0791	10.0792	10.0792
123	51.5557	10.3082	10.0365	9.99806	51.6661	10.2676	10.0372	9.9973
124	40.7632	10.1569	10.0496	10.0272	41.2812	10.1442	10.0497	10.0261
125	10.7494	10.0757	10.0724	10.0719	10.7683	10.0752	10.0718	10.0712
126	25.5287	10.1007	10.0559	10.0467	25.8762	10.0964	10.0557	10.0467
127	16.1717	10.0818	10.0634	10.0599	16.3214	10.0805	10.063	10.0595
128	Undefined	Undefined	Undefined	Undefined	Undefined	Undefined	Undefined	Undefined
129	10.0765	10.0798	10.0799	10.0799	10.0756	10.0793	10.0794	10.0794
130	10.0709	10.0787	10.0786	10.0786	10.0699	10.0782	10.0782	10.0781
131	10.0274	10.0758	10.0758	10.0758	10.0279	10.0754	10.0754	10.0754
132	10.067	10.0772	10.0772	10.077	10.0658	10.0767	10.0766	10.0764
133	10.0682	10.0793	10.0794	10.0794	10.0666	10.0787	10.0788	10.0788
134	10.0783	10.0807	10.0808	10.0808	10.0776	10.0801	10.0802	10.0802
135	Undefined	Undefined	Undefined	Undefined	Undefined	Undefined	Undefined	Undefined
136	48.8877	10.2225	10.048	10.0148	49.3362	10.2007	10.0489	10.0138
137	10.9663	10.077	10.0727	10.072	10.9898	10.0764	10.0721	10.0714
138	31.4608	10.1155	10.0528	10.0392	31.9368	10.1092	10.0529	10.0395
139	15.4576	10.0817	10.0646	10.0614	15.5981	10.0804	10.0642	10.0611
140	Undefined	Undefined	Undefined	Undefined	Undefined	Undefined	Undefined	Undefined
141	10.1959	10.077	10.076	10.0757	10.1944	10.0765	10.0754	10.0751
142	10.0726	10.0708	10.0709	10.0709	10.075	10.0704	10.0705	10.0705
143	10.0798	10.081	10.0811	10.0811	10.0792	10.0805	10.0806	10.0806
144	10.0711	10.079	10.0789	10.0789	10.0703	10.0785	10.0784	10.0784
145	10.0287	10.0754	10.0754	10.0754	10.0282	10.0749	10.0749	10.0749
146	10.0375	10.0784	10.0787	10.0787	10.0355	10.0778	10.0781	10.0781
147	10.0746	10.0808	10.0809	10.0809	10.0734	10.0802	10.0803	10.0803
148	10.08	10.0812	10.0813	10.0813	10.0795	10.0807	10.0808	10.0808
149	28.645	17.0317	11.7074	10.3391	28.5737	17.0495	11.7117	10.34
150	43.6871	10.1734	10.0504	10.0258	44.3387	10.159	10.0508	10.0257
151	12.6945	10.0793	10.0694	10.0675	12.7733	10.0785	10.0688	10.0669
152	24.7987	10.101	10.0567	10.0483	25.1601	10.0973	10.0565	10.0485
153	Undefined	Undefined	Undefined	Undefined	Undefined	Undefined	Undefined	Undefined
154	10.3707	10.0785	10.0763	10.0759	10.3744	10.078	10.0758	10.0753
155	10.6732	10.0663	10.0664	10.0665	10.7072	10.066	10.0661	10.0661
156	11.6735	10.0626	10.0629	10.0629	11.7566	10.0623	10.0626	10.0626
157	10.223	10.0699	10.07	10.07	10.2317	10.0695	10.0696	10.0696
158	13.3509	10.0615	10.0618	10.0618	13.4564	10.0612	10.0615	10.0615
159	21.3694	10.0511	10.0515	10.0513	21.5877	10.0508	10.0512	10.051
160	10.081	10.0822	10.0823	10.0823	10.0805	10.0817	10.0818	10.0818
161	10.0793	10.0811	10.0811	10.0811	10.0786	10.0807	10.0806	10.0806
162	10.0337	10.0782	10.0782	10.0782	10.0304	10.0777	10.0777	10.0777
163	10.0391	10.0793	10.0792	10.0791	10.0361	10.0787	10.0786	10.0785
164	10.0745	10.0814	10.0815	10.0815	10.0733	10.0808	10.0809	10.0809
165	10.0811	10.0825	10.0826	10.0826	10.0805	10.0819	10.082	10.082
166	Undefined	Undefined	Undefined	Undefined	Undefined	Undefined	Undefined	Undefined
167	46.1397	10.2108	10.0464	10.0203	46.7637	10.1811	10.0468	10.0207
168	13.0686	10.0817	10.0699	10.068	13.1519	10.0809	10.0694	10.0674
169	25.6086	10.1055	10.0575	10.0483	25.9785	10.1014	10.0573	10.048
170	Undefined	Undefined	Undefined	Undefined	Undefined	Undefined	Undefined	Undefined
171	10.7618	10.0786	10.0746	10.0737	10.7763	10.0781	10.074	10.0732
172	39.4779	10.0396	10.0387	10.0381	39.6538	10.0394	10.0386	10.038
173	10.9628	10.0661	10.0662	10.0662	11.0073	10.0657	10.0659	10.0659
174	10.0549	10.0731	10.0732	10.0732	10.0526	10.0727	10.0728	10.0728
175	23.7738	10.0495	10.0497	10.0494	23.9866	10.0493	10.0495	10.0492
176	13.0787	10.0619	10.0622	10.0622	13.1727	10.0616	10.0619	10.0619
177	10.0829	10.0837	10.0838	10.0839	10.0824	10.0832	10.0833	10.0833
178	10.0789	10.0816	10.0815	10.0815	10.0784	10.0811	10.081	10.081
179	10.0501	10.0775	10.0775	10.0775	10.0464	10.0771	10.0771	10.0771
180	10.0851	10.0803	10.0799	10.0798	10.0824	10.0797	10.0793	10.0792
181	10.0738	10.0818	10.0819	10.0819	10.0723	10.0813	10.0813	10.0813
182	10.0816	10.0832	10.0833	10.0833	10.081	10.0826	10.0827	10.0828
183	Undefined	Undefined	Undefined	Undefined	Undefined	Undefined	Undefined	Undefined
184	42.3304	10.1686	10.0533	10.0267	43.003	10.1634	10.0536	10.028
185	18.2536	10.0917	10.0645	10.0592	18.455	10.0899	10.0641	10.0587
186	33.6897	10.1271	10.0528	10.0371	34.2191	10.1205	10.0528	10.0374
187	Undefined	Undefined	Undefined	Undefined	Undefined	Undefined	Undefined	Undefined
188	11.2226	10.0805	10.075	10.074	11.2567	10.08	10.0745	10.0734
189	37.9303	10.0404	10.0392	10.0385	38.055	10.0403	10.0392	10.0385
190	10.1477	10.071	10.0711	10.0711	10.1524	10.0707	10.0707	10.0707
191	15.9891	10.0562	10.0567	10.0566	16.1178	10.0559	10.0564	10.0564
192	11.5588	10.0656	10.0658	10.0658	11.6081	10.0653	10.0655	10.0655
193	43.0557	10.0373	10.0359	10.0351	43.145	10.0374	10.0359	10.0351
194	10.0839	10.0846	10.0847	10.0848	10.0834	10.0841	10.0842	10.0843
195	10.0558	10.0796	10.0796	10.0796	10.0567	10.0792	10.0792	10.0792
196	10.0825	10.0836	10.0836	10.0836	10.082	10.0831	10.0831	10.0831
197	10.0572	10.0802	10.0802	10.0802	10.0557	10.0798	10.0798	10.0798
198	10.1102	10.08	10.0787	10.0783	10.1053	10.0796	10.0781	10.0777
199	10.067	10.0817	10.0818	10.0817	10.0646	10.0812	10.0812	10.0811
200	10.0806	10.0835	10.0836	10.0836	10.0799	10.0829	10.083	10.083
201	Undefined	Undefined	Undefined	Undefined	Undefined	Undefined	Undefined	Undefined
202	46.9845	10.1738	10.0429	10.0204	47.6867	10.1567	10.0434	10.0217
203	18.9398	10.0954	10.0651	10.0594	19.1534	10.0934	10.0648	10.0588
204	31.7924	10.1255	10.055	10.0401	32.2774	10.1199	10.0551	10.0402
205	Undefined	Undefined	Undefined	Undefined	Undefined	Undefined	Undefined	Undefined
206	13.3556	10.0832	10.0712	10.0685	13.4587	10.0824	10.0707	10.068
207	19.175	10.0534	10.0537	10.0534	19.2989	10.0532	10.0535	10.0533
208	10.1401	10.0732	10.0732	10.0732	10.1433	10.0728	10.0729	10.0729
209	12.6445	10.0631	10.0634	10.0634	12.7175	10.0628	10.0632	10.0632
210	10.2972	10.0705	10.0706	10.0706	10.3074	10.0702	10.0703	10.0703
211	35.3651	10.0426	10.0416	10.0409	35.4474	10.0426	10.0416	10.0409
212	47.0342	10.0355	10.0329	10.0318	47.0795	10.0358	10.033	10.0319
213	10.0848	10.085	10.085	10.085	10.0844	10.0845	10.0845	10.0845
214	10.0831	10.0852	10.0854	10.0854	10.0826	10.0846	10.0848	10.0848
215	10.0535	10.0819	10.0819	10.0819	10.0523	10.0815	10.0815	10.0815
216	10.0816	10.0837	10.0837	10.0837	10.0809	10.0833	10.0832	10.0832
217	10.3376	10.0818	10.0793	10.0787	10.3402	10.0814	10.0787	10.0781
218	10.0688	10.083	10.0829	10.0828	10.0665	10.0825	10.0823	10.0822
219	10.0804	10.0842	10.0843	10.0843	10.0796	10.0837	10.0837	10.0837
220	Undefined	Undefined	Undefined	Undefined	Undefined	Undefined	Undefined	Undefined
221	42.1399	10.1651	10.0496	10.028	42.7855	10.1548	10.05	10.0284
222	26.8073	10.1165	10.0589	10.0477	27.1779	10.1126	10.0588	10.047
223	Undefined	Undefined	Undefined	Undefined	Undefined	Undefined	Undefined	Undefined
224	10.965	10.0826	10.077	10.0758	10.9882	10.0822	10.0765	10.0753
225	13.8088	10.0861	10.0721	10.069	13.9216	10.0852	10.0716	10.0684
226	18.5705	10.0544	10.0546	10.0543	18.648	10.0543	10.0545	10.0542
227	16.1559	10.0574	10.0577	10.0575	16.2304	10.0572	10.0575	10.0573
228	10.1248	10.0732	10.0732	10.0732	10.128	10.0728	10.0729	10.0729
229	10.6244	10.0689	10.0691	10.0691	10.6428	10.0686	10.0688	10.0688
230	10.1722	10.0731	10.0732	10.0732	10.1758	10.0727	10.0728	10.0729
231	27.1367	10.0476	10.0471	10.0466	27.2172	10.0474	10.047	10.0465
232	41.6465	10.0388	10.0364	10.0354	41.6926	10.039	10.0365	10.0355
233	10.086	10.0865	10.0866	10.0866	10.0856	10.086	10.0861	10.0861
234	10.0842	10.0862	10.0863	10.0864	10.0837	10.0856	10.0858	10.0859
235	10.0512	10.081	10.081	10.081	10.0497	10.0806	10.0806	10.0806
236	10.0719	10.0837	10.0837	10.0837	10.0711	10.0833	10.0833	10.0833
237	10.0854	10.0858	10.0858	10.0858	10.085	10.0854	10.0853	10.0853
238	10.0425	10.0823	10.0818	10.0816	10.0361	10.0818	10.0813	10.0811
239	10.0805	10.0846	10.0845	10.0845	10.0796	10.084	10.0839	10.0839
240	Undefined	Undefined	Undefined	Undefined	Undefined	Undefined	Undefined	Undefined
241	42.3314	10.1667	10.0495	10.0287	42.9615	10.1549	10.0498	10.0275
242	26.1429	10.1162	10.0603	10.0489	26.5037	10.1125	10.0603	10.0479
243	Undefined	Undefined	Undefined	Undefined	Undefined	Undefined	Undefined	Undefined
244	11.1881	10.0843	10.0779	10.0765	11.2165	10.0838	10.0774	10.076
245	18.089	10.0939	10.067	10.0611	18.3215	10.092	10.0667	10.0606
246	12.5621	10.0616	10.0621	10.062	12.5966	10.0615	10.0619	10.0618
247	10.5915	10.0684	10.0686	10.0686	10.6057	10.0682	10.0684	10.0684
248	10.0432	10.0789	10.0789	10.0789	10.0413	10.0785	10.0785	10.0785
249	10.6883	10.0698	10.07	10.07	10.7068	10.0696	10.0698	10.0698
250	10.0576	10.0762	10.0762	10.0762	10.0565	10.0758	10.0759	10.0759
251	26.2624	10.0483	10.0478	10.0472	26.3272	10.0482	10.0477	10.0472
252	43.4826	10.0372	10.0347	10.0336	43.5071	10.0376	10.0349	10.0338
253	13.7473	10.0599	10.0603	10.0602	13.7827	10.0597	10.0602	10.06
254	10.0869	10.0871	10.0871	10.0871	10.0865	10.0866	10.0866	10.0866
255	10.0842	10.0868	10.0869	10.0869	10.0837	10.0862	10.0864	10.0864
256	10.0708	10.0844	10.0844	10.0844	10.0699	10.084	10.0839	10.0839
257	10.0855	10.0861	10.0861	10.0861	10.085	10.0857	10.0857	10.0856
258	10.1691	10.0839	10.0823	10.082	10.1646	10.0835	10.0817	10.0814
259	10.08	10.0857	10.0856	10.0856	10.079	10.0851	10.0851	10.085
260	Undefined	Undefined	Undefined	Undefined	Undefined	Undefined	Undefined	Undefined
261	37.5095	10.1577	10.0533	10.0336	38.0579	10.1498	10.0536	10.0308
262	29.1135	16.7155	11.6768	10.3484	28.9925	16.7512	11.7015	10.3582
263	11.9716	10.0857	10.0758	10.0735	12.0247	10.0852	10.0754	10.073
264	17.8824	10.0964	10.0687	10.0626	18.1048	10.0945	10.0684	10.0621
265	34.8907	10.0434	10.0407	10.0396	34.8851	10.0436	10.0408	10.0397
266	10.7054	10.069	10.0693	10.0693	10.7281	10.0688	10.0691	10.0691
267	10.6037	10.0717	10.0719	10.0719	10.5979	10.0715	10.0717	10.0717
268	10.0612	10.0788	10.0788	10.0788	10.0604	10.0784	10.0784	10.0784
269	10.1037	10.0767	10.0768	10.0768	10.1055	10.0764	10.0764	10.0764
270	15.2172	10.057	10.0572	10.057	15.2572	10.0569	10.0571	10.0569
271	22.2684	10.0514	10.051	10.0505	22.3106	10.0514	10.051	10.0505
272	33.6271	10.0449	10.0422	10.0412	33.638	10.0449	10.0423	10.0413
273	10.8876	10.0679	10.0683	10.0682	10.8981	10.0678	10.0681	10.0681
274	10.0881	10.0886	10.0887	10.0887	10.0877	10.0881	10.0882	10.0882
275	10.0854	10.088	10.0882	10.0882	10.085	10.0875	10.0876	10.0877
276	10.0705	10.0849	10.0849	10.0849	10.0702	10.0845	10.0845	10.0845
277	10.0895	10.0888	10.0888	10.0888	10.089	10.0884	10.0884	10.0884
278	10.1511	10.0848	10.0836	10.0832	10.1471	10.0843	10.083	10.0826
279	10.0815	10.0861	10.0858	10.0858	10.0791	10.0856	10.0853	10.0852
280	Undefined	Undefined	Undefined	Undefined	Undefined	Undefined	Undefined	Undefined
281	35.4037	10.1431	10.0512	10.0342	35.9395	10.1353	10.0514	10.0314
282	Undefined	Undefined	Undefined	Undefined	Undefined	Undefined	Undefined	Undefined
283	12.4588	10.0884	10.0767	10.0743	12.5254	10.0877	10.0762	10.0738
284	22.3775	10.1075	10.0651	10.0555	22.7262	10.1044	10.0649	10.0552
285	34.3228	10.0441	10.0408	10.0397	34.32	10.0444	10.041	10.0398
286	29.3207	10.0472	10.045	10.044	29.305	10.0472	10.0451	10.0441
287	10.4223	10.0725	10.0727	10.0727	10.4266	10.0723	10.0725	10.0725
288	10.0948	10.0775	10.0775	10.0776	10.0963	10.0772	10.0772	10.0773
289	10.0606	10.0834	10.0834	10.0834	10.0599	10.0831	10.0831	10.0831
290	10.0743	10.0785	10.0785	10.0785	10.0746	10.0782	10.0782	10.0782
291	12.7528	10.0616	10.062	10.0618	12.7679	10.0615	10.0619	10.0617
292	24.4912	10.0504	10.0495	10.0489	24.5237	10.0504	10.0495	10.0489
293	11.1363	10.0685	10.0688	10.0688	11.1405	10.0684	10.0687	10.0686
294	10.0895	10.0896	10.0896	10.0896	10.0891	10.0891	10.0891	10.0891
295	10.0853	10.0886	10.0888	10.0888	10.0849	10.0881	10.0882	10.0882
296	10.087	10.0878	10.0878	10.0878	10.0865	10.0874	10.0874	10.0874
297	10.0897	10.0894	10.0893	10.0893	10.0892	10.0889	10.0889	10.0889
298	10.2275	10.0859	10.0837	10.0833	10.2237	10.0855	10.0831	10.0827
299	10.0861	10.0878	10.0876	10.0875	10.0847	10.0872	10.087	10.087
300	11.0536	10.0866	10.08	10.0783	11.0769	10.0861	10.0796	10.0778
301	Undefined	Undefined	Undefined	Undefined	Undefined	Undefined	Undefined	Undefined
302	35.754	10.1555	10.0579	10.0359	36.3467	10.1483	10.0581	10.038
303	29.5024	16.5832	11.6723	10.3576	29.3987	16.6219	11.6981	10.3679
304	16.8914	10.097	10.0709	10.0653	17.1104	10.0953	10.0706	10.0648
305	26.9155	10.0492	10.0469	10.046	26.9103	10.0491	10.047	10.046
306	24.5303	10.0501	10.0488	10.048	24.5073	10.05	10.0489	10.0481
307	10.0977	10.0772	10.0773	10.0773	10.0977	10.0769	10.077	10.077
308	10.0831	10.0801	10.0801	10.0801	10.0826	10.0798	10.0798	10.0798
309	10.0669	10.0846	10.0846	10.0846	10.0663	10.0842	10.0842	10.0842
310	10.0579	10.083	10.083	10.083	10.0572	10.0826	10.0826	10.0826
311	13.3469	10.061	10.0613	10.0611	13.3617	10.0609	10.0612	10.061
312	17.8919	10.0554	10.0553	10.0548	17.9215	10.0553	10.0552	10.0548
313	10.4228	10.0727	10.073	10.0729	10.4216	10.0725	10.0728	10.0728
314	10.0901	10.0908	10.0909	10.0909	10.0897	10.0903	10.0904	10.0904
315	10.0876	10.0901	10.0902	10.0902	10.0872	10.0895	10.0897	10.0897
316	10.0883	10.0895	10.0894	10.0894	10.0877	10.089	10.089	10.089
317	10.0919	10.0915	10.0915	10.0915	10.0915	10.0911	10.0911	10.091
318	10.1152	10.0869	10.0858	10.0855	10.1104	10.0865	10.0852	10.0849
319	10.0865	10.0882	10.0877	10.0876	10.0842	10.0877	10.0872	10.0871
320	11.4202	10.0881	10.08	10.0781	11.4561	10.0877	10.0795	10.0776
321	Undefined	Undefined	Undefined	Undefined	Undefined	Undefined	Undefined	Undefined
322	33.1041	10.123	10.0493	10.0355	33.6319	10.1159	10.0494	10.0348
323	19.0082	10.1029	10.0696	10.0624	19.2839	10.1005	10.0694	10.0619
324	25.9382	10.05	10.0479	10.0469	25.9257	10.0498	10.0479	10.047
325	18.7467	10.0542	10.0538	10.0532	18.7444	10.054	10.0538	10.0532
326	30.1436	10.0474	10.044	10.0429	30.1596	10.0473	10.0441	10.0429
327	10.1157	10.0786	10.0787	10.0787	10.1139	10.0784	10.0785	10.0785
328	10.0663	10.0859	10.0859	10.0859	10.0657	10.0855	10.0855	10.0855
329	10.0871	10.0885	10.0885	10.0885	10.0868	10.0881	10.0881	10.0881
330	10.0679	10.0863	10.0863	10.0863	10.0673	10.0859	10.0859	10.0859
331	11.2407	10.0662	10.0666	10.0664	11.2413	10.066	10.0664	10.0663
332	18.148	10.0559	10.0552	10.0548	18.1735	10.0557	10.0552	10.0547
333	10.5104	10.0733	10.0735	10.0735	10.5092	10.0731	10.0734	10.0733
334	10.0917	10.092	10.092	10.092	10.0913	10.0915	10.0915	10.0915
335	10.0873	10.0907	10.0908	10.0908	10.0869	10.0901	10.0902	10.0902
336	10.0924	10.0919	10.0919	10.0919	10.092	10.0915	10.0915	10.0915
337	10.2123	10.0878	10.0848	10.0842	10.2062	10.0874	10.0843	10.0836
338	10.0885	10.0898	10.0894	10.0893	10.0868	10.0892	10.0889	10.0888
339	12.2975	10.089	10.078	10.0748	12.3672	10.0886	10.0776	10.0744
340	14.0503	10.0912	10.0744	10.0701	14.1948	10.0904	10.0741	10.0697
341	Undefined	Undefined	Undefined	Undefined	Undefined	Undefined	Undefined	Undefined
342	33.4716	10.1377	10.0572	10.0421	34.0906	10.1313	10.0572	10.0415
343	19.353	10.0553	10.0544	10.0537	19.3261	10.055	10.0544	10.0537
344	16.2681	10.0581	10.0578	10.0573	16.2526	10.0579	10.0577	10.0572
345	28.2465	10.0489	10.0458	10.0447	28.268	10.0487	10.0458	10.0447
346	33.6112	10.0449	10.0404	10.039	33.6992	10.0448	10.0403	10.0389
347	10.058	10.0829	10.083	10.083	10.0573	10.0826	10.0827	10.0827
348	10.0729	10.0878	10.0878	10.0878	10.0724	10.0875	10.0875	10.0875
349	10.0851	10.0895	10.0895	10.0895	10.0845	10.0891	10.0891	10.0891
350	12.08	10.0648	10.0651	10.0649	12.0811	10.0647	10.065	10.0648
351	10.2314	10.0774	10.0776	10.0776	10.2315	10.0772	10.0774	10.0774
352	10.0922	10.093	10.0931	10.0931	10.0918	10.0925	10.0926	10.0926
353	10.0895	10.0922	10.0923	10.0924	10.0892	10.0916	10.0918	10.0918
354	10.0936	10.0934	10.0933	10.0933	10.0931	10.0929	10.0929	10.0929
355	10.4716	10.0887	10.0851	10.0844	10.4781	10.0884	10.0846	10.0838
356	10.0896	10.0904	10.0898	10.0896	10.0871	10.0899	10.0892	10.0891
357	11.7313	10.0899	10.0805	10.078	11.7789	10.0896	10.0801	10.0775
358	17.4729	10.0983	10.0707	10.0641	17.7271	10.0965	10.0704	10.0637
359	Undefined	Undefined	Undefined	Undefined	Undefined	Undefined	Undefined	Undefined
360	29.7963	10.1114	10.0529	10.0416	30.3759	10.1058	10.0529	10.0409
361	Undefined	Undefined	Undefined	Undefined	Undefined	Undefined	Undefined	Undefined
362	17.6144	10.0579	10.0572	10.0565	17.5889	10.0576	10.0571	10.0565
363	12.9706	10.0626	10.0627	10.0624	12.962	10.0624	10.0626	10.0623
364	21.0622	10.0551	10.0536	10.0527	21.0531	10.0547	10.0536	10.0527
365	32.1865	10.0461	10.0416	10.0402	32.2757	10.0457	10.0415	10.0402
366	10.0641	10.0864	10.0864	10.0865	10.0635	10.0861	10.0861	10.0861
367	10.0734	10.0828	10.0829	10.0829	10.0727	10.0825	10.0826	10.0827
368	10.0883	10.0913	10.0913	10.0913	10.088	10.0909	10.0909	10.0909
369	10.0924	10.0922	10.0921	10.0921	10.092	10.0917	10.0917	10.0917
370	11.6652	10.067	10.0673	10.0671	11.6618	10.0669	10.0672	10.067
371	10.2418	10.0783	10.0785	10.0785	10.2414	10.0782	10.0784	10.0784
372	10.0938	10.0942	10.0942	10.0942	10.0934	10.0937	10.0937	10.0938
373	10.0889	10.0928	10.0929	10.0929	10.0885	10.0923	10.0924	10.0924
374	10.0946	10.0943	10.0943	10.0943	10.0942	10.0939	10.0938	10.0938
375	10.1491	10.09	10.0884	10.088	10.1483	10.0896	10.0879	10.0875
376	10.2994	10.0893	10.0864	10.0857	10.3	10.089	10.0859	10.0852
377	10.0802	10.092	10.092	10.092	10.0789	10.0915	10.0914	10.0914
378	12.4599	10.0913	10.0791	10.0756	12.5323	10.091	10.0787	10.0752
379	15.5545	10.0963	10.0739	10.0685	15.7433	10.0951	10.0736	10.0681
380	33.372	10.1191	10.0511	10.0394	34.0427	10.1125	10.0511	10.0386
381	32.6702	10.1195	10.052	10.0402	33.3243	10.1129	10.052	10.0396
382	Undefined	Undefined	Undefined	Undefined	Undefined	Undefined	Undefined	Undefined
383	Undefined	Undefined	Undefined	Undefined	Undefined	Undefined	Undefined	Undefined
384	13.8064	10.0627	10.0627	10.0622	13.776	10.0625	10.0626	10.0621
385	12.2684	10.0655	10.0657	10.0653	12.2534	10.0653	10.0655	10.0652
386	19.1977	10.0578	10.0564	10.0556	19.2061	10.0573	10.0563	10.0555
387	35.6308	10.0476	10.0393	10.0376	35.8323	10.0451	10.039	10.0373
388	24.5911	10.0525	10.049	10.0479	24.679	10.0513	10.0489	10.0477
389	33.6637	10.0463	10.0405	10.039	33.8407	10.045	10.0402	10.0388
390	44.1117	10.0922	10.0292	10.0224	44.3259	10.0958	10.0289	10.0218
391	10.0754	10.0905	10.0905	10.0905	10.0749	10.0902	10.0901	10.0902
392	10.0361	10.0872	10.0872	10.0873	10.035	10.0869	10.0869	10.087
393	10.0892	10.0927	10.0927	10.0927	10.0889	10.0923	10.0923	10.0923
394	10.0927	10.0934	10.0934	10.0934	10.0923	10.093	10.093	10.093
395	10.3447	10.0744	10.0747	10.0747	10.34	10.0743	10.0745	10.0745
396	10.0683	10.0866	10.0867	10.0867	10.0675	10.0863	10.0864	10.0864
397	10.0945	10.0954	10.0955	10.0955	10.0941	10.0949	10.095	10.095
398	10.0915	10.0943	10.0944	10.0945	10.0912	10.0938	10.0939	10.0939
399	10.0968	10.0967	10.0967	10.0967	10.0963	10.0963	10.0963	10.0963
400	10.1457	10.0916	10.0899	10.0894	10.1452	10.0911	10.0893	10.0889
401	10.5924	10.0906	10.0854	10.0842	10.5988	10.0903	10.0849	10.0837
402	10.0811	10.0924	10.0919	10.0918	10.0802	10.0919	10.0914	10.0912
403	11.8422	10.0916	10.0816	10.0788	11.8921	10.0914	10.0812	10.0784
404	17.9154	10.1015	10.0712	10.0643	18.1858	10.0994	10.071	10.064
405	29.4511	10.1193	10.0563	10.045	30.0938	10.1137	10.0564	10.0445
406	27.4342	10.1178	10.0588	10.0479	28.009	10.1126	10.0588	10.0478
407	Undefined	Undefined	Undefined	Undefined	Undefined	Undefined	Undefined	Undefined
408	Undefined	Undefined	Undefined	Undefined	Undefined	Undefined	Undefined	Undefined
409	12.9265	10.0657	10.0657	10.0652	12.9053	10.0655	10.0655	10.0651
410	10.9055	10.0696	10.07	10.0698	10.9014	10.0695	10.0699	10.0697
411	14.0763	10.0642	10.0639	10.0634	14.0527	10.064	10.0638	10.0632
412	20.8331	10.0567	10.0546	10.0536	20.871	10.0559	10.0545	10.0536
413	40.5153	10.0686	10.0341	10.0299	40.7438	10.0697	10.0338	10.0295
414	31.2683	10.0513	10.0443	10.0427	31.4536	10.05	10.044	10.0425
415	24.9489	10.0529	10.0491	10.0477	25.0469	10.0517	10.0489	10.0475
416	41.7373	10.0892	10.0324	10.0262	41.991	10.0922	10.0321	10.0256
417	46.9014	10.1722	10.0253	10.0141	47.0465	10.1837	10.0251	10.0134
418	10.0731	10.0904	10.0904	10.0904	10.0725	10.0901	10.0901	10.0901
419	10.0944	10.0946	10.0946	10.0946	10.094	10.0942	10.0942	10.0942
420	10.0963	10.0961	10.096	10.0961	10.096	10.0957	10.0957	10.0957
421	10.354	10.0766	10.0769	10.0768	10.3548	10.0764	10.0767	10.0766
422	10.0674	10.0884	10.0884	10.0885	10.0665	10.0881	10.0882	10.0882
423	10.0963	10.0967	10.0967	10.0968	10.0959	10.0962	10.0963	10.0963
424	10.0908	10.0949	10.0949	10.0949	10.0905	10.0944	10.0944	10.0944
425	10.0977	10.0975	10.0975	10.0975	10.0973	10.0971	10.0971	10.0971
426	10.3454	10.0914	10.0878	10.087	10.3484	10.091	10.0873	10.0865
427	10.0871	10.0935	10.093	10.0929	10.0863	10.093	10.0925	10.0924
428	13.4605	10.0953	10.0787	10.0742	13.5692	10.0947	10.0784	10.0738
429	28.8059	10.1195	10.0574	10.046	29.4049	10.114	10.0575	10.0459
430	Undefined	Undefined	Undefined	Undefined	Undefined	Undefined	Undefined	Undefined
431	Undefined	Undefined	Undefined	Undefined	Undefined	Undefined	Undefined	Undefined
432	Undefined	Undefined	Undefined	Undefined	Undefined	Undefined	Undefined	Undefined
433	10.8572	10.071	10.0713	10.0711	10.8511	10.0708	10.0711	10.071
434	13.5946	10.0661	10.0659	10.0653	13.5817	10.066	10.0657	10.0652
435	16.7102	10.0621	10.061	10.0603	16.7243	10.0617	10.0609	10.0602
436	33.7708	10.0507	10.0421	10.0402	34.0089	10.0491	10.0418	10.0399
437	24.2353	10.0558	10.0511	10.0498	24.3604	10.0546	10.0509	10.0495
438	21.6323	10.0572	10.0537	10.0526	21.7208	10.0561	10.0535	10.0524
439	35.5631	10.0517	10.0404	10.0377	35.8426	10.0503	10.04	10.0373
440	46.0696	10.1828	10.0262	10.0149	46.1298	10.1959	10.026	10.0141
441	46.677	10.3864	10.0155	9.99738	46.5849	10.4239	10.0157	9.99642
442	Undefined	Undefined	Undefined	Undefined	Undefined	Undefined	Undefined	Undefined
443	10.09	10.0935	10.0935	10.0935	10.0897	10.0931	10.0931	10.0931
444	10.0942	10.0953	10.0953	10.0953	10.0938	10.0949	10.0949	10.0949
445	10.0963	10.0964	10.0964	10.0964	10.0959	10.096	10.096	10.096
446	10.0977	10.0975	10.0975	10.0975	10.0973	10.0971	10.0971	10.0971
447	10.0892	10.0942	10.0941	10.0941	10.0889	10.0938	10.0938	10.0938
448	10.1332	10.0824	10.0826	10.0826	10.1312	10.0822	10.0824	10.0824
449	10.0662	10.0872	10.0873	10.0873	10.0653	10.087	10.0871	10.0871
450	Undefined	Undefined	Undefined	Undefined	Undefined	Undefined	Undefined	Undefined
451	Undefined	Undefined	Undefined	Undefined	Undefined	Undefined	Undefined	Undefined
452	10.0969	10.0977	10.0978	10.0978	10.0966	10.0972	10.0973	10.0973
453	10.0926	10.0961	10.0962	10.0962	10.0923	10.0956	10.0957	10.0957
454	10.0989	10.099	10.099	10.099	10.0984	10.0985	10.0985	10.0985
455	10.4941	10.0928	10.0881	10.0872	10.5007	10.0925	10.0876	10.0867
456	10.0852	10.094	10.0932	10.093	10.0843	10.0936	10.0927	10.0925
457	13.3017	10.0962	10.0803	10.0761	13.4055	10.0956	10.08	10.0756
458	28.0153	10.1195	10.0587	10.0474	28.5952	10.1149	10.0587	10.0473
459	47.8041	10.1437	10.037	10.0216	48.7611	10.131	10.0373	10.0209
460	Undefined	Undefined	Undefined	Undefined	Undefined	Undefined	Undefined	Undefined
461	Undefined	Undefined	Undefined	Undefined	Undefined	Undefined	Undefined	Undefined
462	10.7175	10.074	10.0743	10.0741	10.7096	10.0738	10.0741	10.0739
463	12.1484	10.0695	10.0696	10.0691	12.1442	10.0694	10.0694	10.0689
464	16.7562	10.0631	10.0619	10.0611	16.7825	10.0627	10.0618	10.061
465	29.9287	10.0541	10.0467	10.045	30.1561	10.0529	10.0464	10.0446
466	19.8583	10.0604	10.0572	10.0561	19.9743	10.0596	10.057	10.0558
467	17.9607	10.0612	10.0592	10.0583	18.0244	10.0606	10.0591	10.0582
468	32.6918	10.0558	10.0441	10.0414	32.9345	10.055	10.0437	10.041
469	43.5457	10.1223	10.0337	10.0248	43.6909	10.1296	10.0334	10.0241
470	45.569	10.4103	10.0168	9.99849	45.468	10.4528	10.0169	9.99751
471	46.3264	10.8765	9.99255	9.96161	45.9441	10.9652	9.99355	9.96051
472	Undefined	Undefined	Undefined	Undefined	Undefined	Undefined	Undefined	Undefined
473	Undefined	Undefined	Undefined	Undefined	Undefined	Undefined	Undefined	Undefined
474	Undefined	Undefined	Undefined	Undefined	Undefined	Undefined	Undefined	Undefined
475	10.0889	10.0942	10.0942	10.0942	10.0886	10.0938	10.0938	10.0938
476	10.0971	10.0973	10.0973	10.0973	10.0967	10.0969	10.0969	10.0969
477	10.0988	10.0987	10.0987	10.0987	10.0984	10.0983	10.0983	10.0983
478	10.0998	10.0998	10.0998	10.0998	10.0994	10.0993	10.0993	10.0993
479	10.0905	10.0959	10.0959	10.0959	10.0901	10.0955	10.0955	10.0955
480	10.2005	10.0811	10.0813	10.0813	10.1976	10.0809	10.0811	10.0811
481	10.1569	10.0832	10.0834	10.0834	10.1549	10.083	10.0832	10.0832
482	10.0657	10.092	10.092	10.092	10.065	10.0917	10.0917	10.0917
483	Undefined	Undefined	Undefined	Undefined	Undefined	Undefined	Undefined	Undefined
484	Undefined	Undefined	Undefined	Undefined	Undefined	Undefined	Undefined	Undefined
485	10.0901	10.0959	10.0958	10.0958	10.0896	10.0954	10.0953	10.0952
486	10.0961	10.0975	10.0977	10.0978	10.0959	10.097	10.0973	10.0973
487	10.0999	10.1	10.1	10.1	10.0994	10.0996	10.0996	10.0996
488	10.0877	10.0954	10.095	10.0949	10.0869	10.095	10.0945	10.0944
489	10.3239	10.0935	10.0902	10.0894	10.327	10.0932	10.0898	10.0889
490	13.8164	10.099	10.0799	10.0744	13.9577	10.0982	10.0797	10.074
491	18.8256	10.1083	10.0712	10.0627	19.1489	10.1062	10.0711	10.0624
492	22.6705	10.1151	10.0659	10.0558	23.1142	10.1115	10.0659	10.0558
493	38.3762	10.1337	10.0468	10.0333	39.3251	10.1251	10.047	10.0328
494	Undefined	Undefined	Undefined	Undefined	Undefined	Undefined	Undefined	Undefined
495	Undefined	Undefined	Undefined	Undefined	Undefined	Undefined	Undefined	Undefined
496	10.9349	10.0732	10.0735	10.0732	10.9271	10.0731	10.0733	10.073
497	12.759	10.0701	10.0701	10.0696	12.7713	10.0701	10.07	10.0695
498	20.709	10.0608	10.0573	10.0561	20.8514	10.0601	10.0571	10.0559
499	16.802	10.0643	10.0624	10.0616	16.8784	10.0638	10.0622	10.0614
500	26.1988	10.0581	10.0518	10.05	26.3968	10.0575	10.0514	10.0496
501	36.0409	10.0547	10.0409	10.0371	36.2773	10.0538	10.0405	10.0366
502	44.4466	10.2051	10.0297	10.0168	44.6194	10.222	10.0295	10.0161
503	49.8278	10.6126	9.99989	9.97536	49.5578	10.6748	10.0005	9.97412
504	Undefined	Undefined	Undefined	Undefined	Undefined	Undefined	Undefined	Undefined
505	Undefined	Undefined	Undefined	Undefined	Undefined	Undefined	Undefined	Undefined
506	Undefined	Undefined	Undefined	Undefined	Undefined	Undefined	Undefined	Undefined
507	Undefined	Undefined	Undefined	Undefined	Undefined	Undefined	Undefined	Undefined
508	Undefined	Undefined	Undefined	Undefined	Undefined	Undefined	Undefined	Undefined
509	Undefined	Undefined	Undefined	Undefined	Undefined	Undefined	Undefined	Undefined
510	Undefined	Undefined	Undefined	Undefined	Undefined	Undefined	Undefined	Undefined
511	10.0966	10.0974	10.0974	10.0974	10.0962	10.097	10.097	10.097
512	10.099	10.099	10.099	10.099	10.0986	10.0986	10.0986	10.0986
513	10.1004	10.1003	10.1003	10.1003	10.1	10.0999	10.0999	10.0999
514	10.0983	10.099	10.099	10.099	10.0979	10.0987	10.0987	10.0987
515	10.0868	10.095	10.095	10.0951	10.0864	10.0947	10.0947	10.0947
516	10.163	10.0844	10.0846	10.0846	10.1614	10.0842	10.0844	10.0844
517	10.0808	10.0902	10.0903	10.0904	10.0801	10.09	10.0901	10.0901
518	Undefined	Undefined	Undefined	Undefined	Undefined	Undefined	Undefined	Undefined
519	Undefined	Undefined	Undefined	Undefined	Undefined	Undefined	Undefined	Undefined
520	10.0926	10.0974	10.0973	10.0973	10.0922	10.0969	10.0968	10.0968
521	10.0968	10.0986	10.0988	10.0988	10.0965	10.0981	10.0983	10.0983
522	10.1006	10.101	10.1011	10.1011	10.1002	10.1006	10.1006	10.1006
523	10.0868	10.0959	10.0951	10.0949	10.0859	10.0955	10.0946	10.0944
524	10.0867	10.097	10.0966	10.0965	10.086	10.0965	10.0961	10.096
525	10.468	10.0949	10.0903	10.0892	10.4736	10.0946	10.0898	10.0888
526	11.743	10.0949	10.0843	10.0809	11.7923	10.0946	10.084	10.0805
527	15.4478	10.1044	10.0777	10.071	15.6582	10.1033	10.0775	10.0704
528	25.0903	10.1205	10.0634	10.0526	25.6138	10.1161	10.0635	10.0526
529	39.2468	10.1354	10.0458	10.032	40.1725	10.1264	10.046	10.0316
530	29.6859	10.1281	10.0568	10.0444	30.3603	10.1221	10.057	10.0445
531	Undefined	Undefined	Undefined	Undefined	Undefined	Undefined	Undefined	Undefined
532	Undefined	Undefined	Undefined	Undefined	Undefined	Undefined	Undefined	Undefined
533	Undefined	Undefined	Undefined	Undefined	Undefined	Undefined	Undefined	Undefined
534	10.2693	10.0824	10.0826	10.0826	10.267	10.0822	10.0824	10.0824
535	10.428	10.078	10.0783	10.0782	10.4257	10.0778	10.0781	10.078
536	12.5309	10.0716	10.0714	10.0709	12.5509	10.0715	10.0712	10.0707
537	19.7433	10.0629	10.0592	10.058	19.8797	10.0624	10.059	10.0577
538	14.5204	10.0682	10.0671	10.0664	14.5772	10.068	10.067	10.0663
539	23.6854	10.0611	10.0556	10.054	23.8711	10.0606	10.0553	10.0536
540	29.6963	10.0572	10.0488	10.0466	29.9376	10.0563	10.0484	10.0461
541	41.7626	10.1787	10.034	10.0227	41.9244	10.1925	10.0337	10.022
542	49.2764	10.5808	10.0043	9.98126	49.1339	10.6394	10.005	9.98028
543	Undefined	Undefined	Undefined	Undefined	Undefined	Undefined	Undefined	Undefined
544	Undefined	Undefined	Undefined	Undefined	Undefined	Undefined	Undefined	Undefined
545	Undefined	Undefined	Undefined	Undefined	Undefined	Undefined	Undefined	Undefined
546	Undefined	Undefined	Undefined	Undefined	Undefined	Undefined	Undefined	Undefined
547	Undefined	Undefined	Undefined	Undefined	Undefined	Undefined	Undefined	Undefined
548	10.0982	10.0988	10.0988	10.0988	10.0978	10.0985	10.0985	10.0985
549	10.101	10.1009	10.1009	10.1009	10.1006	10.1006	10.1006	10.1006
550	10.1021	10.102	10.102	10.102	10.1017	10.1016	10.1016	10.1016
551	10.0991	10.1003	10.1003	10.1003	10.0987	10.1	10.0999	10.0999
552	10.0942	10.0981	10.0981	10.0981	10.0938	10.0978	10.0978	10.0978
553	10.0789	10.087	10.0872	10.0872	10.078	10.0868	10.087	10.087
554	10.0818	10.0923	10.0924	10.0924	10.0811	10.0921	10.0922	10.0922
555	Undefined	Undefined	Undefined	Undefined	Undefined	Undefined	Undefined	Undefined
556	Undefined	Undefined	Undefined	Undefined	Undefined	Undefined	Undefined	Undefined
557	Undefined	Undefined	Undefined	Undefined	Undefined	Undefined	Undefined	Undefined
558	10.091	10.0975	10.0973	10.0972	10.0906	10.097	10.0968	10.0967
559	10.1023	10.1025	10.1025	10.1025	10.1019	10.1021	10.1021	10.1021
560	10.0984	10.0998	10.0999	10.1	10.0982	10.0992	10.0995	10.0995
561	10.0958	10.0956	10.0938	10.0935	10.0922	10.0952	10.0933	10.093
562	10.0869	10.0975	10.0967	10.0965	10.0861	10.097	10.0962	10.096
563	11.1334	10.0956	10.0868	10.0843	11.1574	10.0953	10.0864	10.0839
564	17.5953	10.1092	10.0746	10.0666	17.875	10.1074	10.0746	10.0662
565	40.176	10.1382	10.0442	10.0307	41.212	10.1302	10.0444	10.0299
566	27.1274	10.1265	10.0603	10.0486	27.7484	10.1213	10.0605	10.0485
567	Undefined	Undefined	Undefined	Undefined	Undefined	Undefined	Undefined	Undefined
568	Undefined	Undefined	Undefined	Undefined	Undefined	Undefined	Undefined	Undefined
569	10.1163	10.0875	10.0877	10.0877	10.115	10.0873	10.0875	10.0875
570	10.5387	10.0779	10.0782	10.0781	10.5372	10.0777	10.078	10.0779
571	10.853	10.0767	10.0771	10.0768	10.856	10.0766	10.0769	10.0765
572	15.5077	10.068	10.0657	10.0647	15.612	10.0676	10.0655	10.0645
573	13.5214	10.0714	10.0706	10.0699	13.5772	10.0712	10.0704	10.0697
574	16.6738	10.0684	10.0652	10.0638	16.8157	10.0679	10.0648	10.0635
575	30.4595	10.0587	10.0488	10.0459	30.7146	10.0571	10.0484	10.0454
576	42.425	10.2109	10.0327	10.0198	42.5828	10.229	10.0325	10.0191
577	47.3528	10.3212	10.0181	10.0045	47.5771	10.3557	10.0182	10.0037
578	23.3466	17.8062	12.7272	10.8609	23.2194	17.8669	12.7509	10.869
579	Undefined	Undefined	Undefined	Undefined	Undefined	Undefined	Undefined	Undefined
580	Undefined	Undefined	Undefined	Undefined	Undefined	Undefined	Undefined	Undefined
581	Undefined	Undefined	Undefined	Undefined	Undefined	Undefined	Undefined	Undefined
582	Undefined	Undefined	Undefined	Undefined	Undefined	Undefined	Undefined	Undefined
583	Undefined	Undefined	Undefined	Undefined	Undefined	Undefined	Undefined	Undefined
584	Undefined	Undefined	Undefined	Undefined	Undefined	Undefined	Undefined	Undefined
585	10.1012	10.1011	10.1011	10.1011	10.1008	10.1008	10.1008	10.1008
586	10.1024	10.1024	10.1024	10.1024	10.102	10.102	10.102	10.102
587	10.1031	10.1029	10.1029	10.1029	10.1027	10.1025	10.1025	10.1025
588	10.1025	10.1025	10.1025	10.1025	10.1021	10.1021	10.1021	10.1021
589	10.0942	10.0989	10.0988	10.0989	10.0939	10.0985	10.0985	10.0985
590	10.0894	10.0972	10.0972	10.0972	10.089	10.0969	10.0969	10.0969
591	10.0804	10.09	10.0901	10.0901	10.0797	10.0897	10.0899	10.0899
592	Undefined	Undefined	Undefined	Undefined	Undefined	Undefined	Undefined	Undefined
593	Undefined	Undefined	Undefined	Undefined	Undefined	Undefined	Undefined	Undefined
594	Undefined	Undefined	Undefined	Undefined	Undefined	Undefined	Undefined	Undefined
595	10.0933	10.0989	10.0987	10.0987	10.0929	10.0984	10.0983	10.0982
596	10.1024	10.103	10.1031	10.1031	10.102	10.1026	10.1027	10.1027
597	10.0982	10.1003	10.1004	10.1005	10.0982	10.0998	10.0999	10.1
598	10.0969	10.0982	10.0973	10.097	10.0957	10.0978	10.0968	10.0965
599	10.1677	10.0965	10.0937	10.0932	10.164	10.0962	10.0932	10.0927
600	11.0975	10.0975	10.0879	10.0853	11.1193	10.0972	10.0875	10.0849
601	17.3343	10.11	10.0758	10.068	17.5922	10.1081	10.0757	10.0675
602	20.4865	10.1189	10.071	10.0615	20.8686	10.1158	10.0711	10.0608
603	33.8909	10.1354	10.0503	10.0372	34.7392	10.1281	10.0505	10.0376
604	24.696	10.1259	10.0643	10.0534	25.2477	10.1216	10.0645	10.0528
605	Undefined	Undefined	Undefined	Undefined	Undefined	Undefined	Undefined	Undefined
606	Undefined	Undefined	Undefined	Undefined	Undefined	Undefined	Undefined	Undefined
607	10.126	10.088	10.0882	10.0882	10.1248	10.0878	10.088	10.088
608	10.2007	10.0844	10.0846	10.0845	10.1987	10.0842	10.0844	10.0843
609	11.0006	10.0779	10.0783	10.0779	11.0176	10.0778	10.078	10.0777
610	14.0145	10.0714	10.0701	10.0693	14.0836	10.0711	10.0699	10.0691
611	14.8594	10.0716	10.0689	10.0678	14.9627	10.0711	10.0686	10.0676
612	26.7442	10.0629	10.0537	10.0514	27.0172	10.0621	10.0533	10.0509
613	34.946	10.1208	10.0459	10.0368	35.1948	10.1259	10.0454	10.0362
614	31.1191	10.0568	10.0492	10.0451	31.4476	10.0561	10.0488	10.0445
615	39.9587	10.2223	10.0088	10.0258	40.2624	10.2485	10.0085	10.025
616	Undefined	Undefined	Undefined	Undefined	Undefined	Undefined	Undefined	Undefined
617	Undefined	Undefined	Undefined	Undefined	Undefined	Undefined	Undefined	Undefined
618	Undefined	Undefined	Undefined	Undefined	Undefined	Undefined	Undefined	Undefined
619	Undefined	Undefined	Undefined	Undefined	Undefined	Undefined	Undefined	Undefined
620	Undefined	Undefined	Undefined	Undefined	Undefined	Undefined	Undefined	Undefined
621	Undefined	Undefined	Undefined	Undefined	Undefined	Undefined	Undefined	Undefined
622	Undefined	Undefined	Undefined	Undefined	Undefined	Undefined	Undefined	Undefined
623	10.1032	10.1031	10.1031	10.1031	10.1028	10.1028	10.1028	10.1028
624	10.1041	10.1041	10.1041	10.104	10.1037	10.1037	10.1037	10.1037
625	10.1045	10.1043	10.1043	10.1043	10.104	10.1039	10.1039	10.1039
626	10.1048	10.1048	10.1048	10.1048	10.1044	10.1044	10.1044	10.1044
627	10.1037	10.1037	10.1037	10.1037	10.1034	10.1033	10.1033	10.1033
628	10.1033	10.1035	10.1035	10.1035	10.1029	10.1031	10.1031	10.1031
629	10.1016	10.1022	10.1022	10.1022	10.1013	10.1019	10.1019	10.1019
630	10.0913	10.0984	10.0984	10.0984	10.0909	10.0981	10.0981	10.0982
631	10.085	10.0945	10.0946	10.0946	10.0844	10.0943	10.0944	10.0944
632	Undefined	Undefined	Undefined	Undefined	Undefined	Undefined	Undefined	Undefined
633	Undefined	Undefined	Undefined	Undefined	Undefined	Undefined	Undefined	Undefined
634	Undefined	Undefined	Undefined	Undefined	Undefined	Undefined	Undefined	Undefined
635	10.091	10.0988	10.0985	10.0983	10.0903	10.0983	10.098	10.0978
636	10.1038	10.1044	10.1044	10.1044	10.1034	10.1039	10.104	10.104
637	10.0997	10.1017	10.1018	10.1019	10.0996	10.1012	10.1014	10.1014
638	10.1043	10.0988	10.0974	10.0972	10.1021	10.0984	10.0969	10.0967
639	10.2426	10.0967	10.0927	10.0917	10.2338	10.0965	10.0922	10.0912
640	13.2126	10.1009	10.0833	10.078	13.3096	10.1005	10.0831	10.0778
641	17.6716	10.1143	10.0762	10.068	17.9545	10.1121	10.0762	10.0673
642	29.3892	10.1348	10.0557	10.0434	30.2049	10.1289	10.0559	10.0441
643	25.7055	10.1283	10.0629	10.0519	26.3147	10.1233	10.0632	10.0511
644	Undefined	Undefined	Undefined	Undefined	Undefined	Undefined	Undefined	Undefined
645	Undefined	Undefined	Undefined	Undefined	Undefined	Undefined	Undefined	Undefined
646	10.0856	10.0937	10.0938	10.0939	10.085	10.0935	10.0936	10.0937
647	10.2157	10.0862	10.0864	10.0863	10.2142	10.086	10.0862	10.0861
648	10.6186	10.0816	10.0818	10.0815	10.6242	10.0814	10.0816	10.0813
649	12.7769	10.0759	10.075	10.0744	12.8289	10.0757	10.0748	10.0741
650	14.5658	10.0738	10.0705	10.0694	14.6662	10.0734	10.0702	10.069
651	19.6582	10.0727	10.0632	10.0614	19.8359	10.0718	10.0628	10.061
652	36.1685	10.1699	10.0447	10.0326	36.4001	10.1802	10.0442	10.0319
653	25.7142	10.0561	10.0556	10.0541	26.0617	10.0553	10.0552	10.0536
654	41.3718	10.2832	10.0411	10.0195	41.5073	10.3048	10.0409	10.0186
655	39.2404	11.8038	9.97844	9.95307	38.974	11.934	9.9789	9.95206
656	Undefined	Undefined	Undefined	Undefined	Undefined	Undefined	Undefined	Undefined
657	Undefined	Undefined	Undefined	Undefined	Undefined	Undefined	Undefined	Undefined
658	Undefined	Undefined	Undefined	Undefined	Undefined	Undefined	Undefined	Undefined
659	Undefined	Undefined	Undefined	Undefined	Undefined	Undefined	Undefined	Undefined
660	Undefined	Undefined	Undefined	Undefined	Undefined	Undefined	Undefined	Undefined
661	10.1046	10.1046	10.1046	10.1046	10.1042	10.1042	10.1042	10.1042
662	10.1047	10.1045	10.1045	10.1045	10.1043	10.1042	10.1041	10.1041
663	10.106	10.1059	10.1059	10.1059	10.1056	10.1055	10.1055	10.1055
664	10.1059	10.1059	10.1059	10.1059	10.1056	10.1056	10.1056	10.1056
665	10.1052	10.1052	10.1052	10.1052	10.1049	10.1049	10.1049	10.1049
666	10.1022	10.1033	10.1033	10.1033	10.1018	10.103	10.103	10.103
667	10.0953	10.1008	10.1008	10.1008	10.095	10.1005	10.1005	10.1005
668	10.0863	10.0949	10.095	10.095	10.0857	10.0947	10.0948	10.0948
669	Undefined	Undefined	Undefined	Undefined	Undefined	Undefined	Undefined	Undefined
670	Undefined	Undefined	Undefined	Undefined	Undefined	Undefined	Undefined	Undefined
671	Undefined	Undefined	Undefined	Undefined	Undefined	Undefined	Undefined	Undefined
672	Undefined	Undefined	Undefined	Undefined	Undefined	Undefined	Undefined	Undefined
673	Undefined	Undefined	Undefined	Undefined	Undefined	Undefined	Undefined	Undefined
674	Undefined	Undefined	Undefined	Undefined	Undefined	Undefined	Undefined	Undefined
675	10.0938	10.0998	10.0993	10.0992	10.0931	10.0994	10.0989	10.0987
676	10.1038	10.1047	10.1048	10.1049	10.1035	10.1043	10.1044	10.1044
677	10.0989	10.1019	10.1021	10.1021	10.0991	10.1014	10.1016	10.1016
678	10.1146	10.0997	10.0983	10.098	10.1124	10.0993	10.0978	10.0976
679	10.3231	10.0982	10.0936	10.0924	10.3162	10.0979	10.0932	10.092
680	13.1826	10.1039	10.0842	10.0789	13.275	10.1032	10.0839	10.0787
681	21.1541	10.1223	10.0707	10.0606	21.595	10.1189	10.0708	10.0598
682	29.5513	10.135	10.0562	10.045	30.3451	10.1291	10.0566	10.044
683	Undefined	Undefined	Undefined	Undefined	Undefined	Undefined	Undefined	Undefined
684	Undefined	Undefined	Undefined	Undefined	Undefined	Undefined	Undefined	Undefined
685	Undefined	Undefined	Undefined	Undefined	Undefined	Undefined	Undefined	Undefined
686	10.1244	10.0913	10.0915	10.0915	10.1239	10.0911	10.0913	10.0913
687	10.0958	10.0951	10.0952	10.0953	10.0953	10.0948	10.095	10.095
688	10.284	10.0849	10.0851	10.0849	10.283	10.0847	10.0849	10.0847
689	10.9198	10.0822	10.0825	10.0822	10.9351	10.0821	10.0823	10.0819
690	11.8449	10.0779	10.0786	10.0779	11.9049	10.0778	10.0783	10.0777
691	18.9142	10.074	10.0651	10.0634	19.0994	10.0734	10.0648	10.063
692	28.8728	10.0632	10.0524	10.0488	29.2335	10.0622	10.0519	10.0483
693	38.6134	10.2132	10.0174	10.0139	38.823	10.2303	10.0169	10.0129
694	46.3562	10.4523	9.99711	9.98356	46.2148	10.5234	9.99557	9.98248
695	Undefined	Undefined	Undefined	Undefined	Undefined	Undefined	Undefined	Undefined
696	Undefined	Undefined	Undefined	Undefined	Undefined	Undefined	Undefined	Undefined
697	Undefined	Undefined	Undefined	Undefined	Undefined	Undefined	Undefined	Undefined
698	Undefined	Undefined	Undefined	Undefined	Undefined	Undefined	Undefined	Undefined
699	Undefined	Undefined	Undefined	Undefined	Undefined	Undefined	Undefined	Undefined
700	10.1064	10.1064	10.1064	10.1064	10.106	10.106	10.106	10.106
701	10.106	10.1059	10.1059	10.1059	10.1056	10.1055	10.1055	10.1055
702	10.1053	10.106	10.1061	10.1061	10.105	10.1056	10.1057	10.1057
703	10.1065	10.1066	10.1066	10.1066	10.1061	10.1061	10.1062	10.1062
704	10.1073	10.1073	10.1073	10.1073	10.1069	10.1069	10.1069	10.1069
705	10.1064	10.1064	10.1064	10.1064	10.106	10.106	10.106	10.106
706	10.1056	10.1056	10.1056	10.1056	10.1052	10.1053	10.1053	10.1053
707	10.1026	10.1035	10.1035	10.1035	10.1023	10.1032	10.1032	10.1032
708	10.0926	10.1005	10.1005	10.1005	10.0922	10.1002	10.1002	10.1002
709	Undefined	Undefined	Undefined	Undefined	Undefined	Undefined	Undefined	Undefined
710	Undefined	Undefined	Undefined	Undefined	Undefined	Undefined	Undefined	Undefined
711	Undefined	Undefined	Undefined	Undefined	Undefined	Undefined	Undefined	Undefined
712	Undefined	Undefined	Undefined	Undefined	Undefined	Undefined	Undefined	Undefined
713	Undefined	Undefined	Undefined	Undefined	Undefined	Undefined	Undefined	Undefined
714	10.0913	10.1007	10.1005	10.1004	10.0907	10.1003	10.1	10.0999
715	10.1016	10.1036	10.1038	10.1038	10.1014	10.1031	10.1033	10.1034
716	10.1137	10.1005	10.0986	10.0983	10.1114	10.1001	10.0981	10.0979
717	10.5119	10.0989	10.0922	10.0904	10.4977	10.0988	10.0919	10.09
718	13.0676	10.1031	10.0861	10.0809	13.1349	10.1026	10.0858	10.0807
719	20.5068	10.1218	10.072	10.0627	20.9499	10.1186	10.0722	10.0619
720	27.0419	10.1345	10.0597	10.0491	27.7981	10.129	10.06	10.0477
721	Undefined	Undefined	Undefined	Undefined	Undefined	Undefined	Undefined	Undefined
722	Undefined	Undefined	Undefined	Undefined	Undefined	Undefined	Undefined	Undefined
723	Undefined	Undefined	Undefined	Undefined	Undefined	Undefined	Undefined	Undefined
724	10.128	10.0931	10.0933	10.0933	10.128	10.0929	10.0931	10.0931
725	10.086	10.0983	10.0984	10.0984	10.0855	10.0981	10.0982	10.0982
726	10.1837	10.0893	10.0895	10.0894	10.1835	10.089	10.0892	10.0892
727	10.7243	10.085	10.0851	10.0848	10.7374	10.0848	10.0849	10.0845
728	11.0542	10.0837	10.0839	10.0835	11.0792	10.0835	10.0837	10.0832
729	12.7097	10.0788	10.0775	10.0767	12.7951	10.0784	10.0772	10.0763
730	16.8862	10.0774	10.0698	10.0683	17.0671	10.0771	10.0695	10.0679
731	28.3578	10.0782	10.0533	10.0492	28.6936	10.0792	10.0529	10.0487
732	36.1709	10.0855	10.0415	10.0341	36.5348	10.0888	10.0409	10.0333
733	44.3563	10.6256	10.0013	9.98238	44.3269	10.6953	10.0012	9.9815
734	Undefined	Undefined	Undefined	Undefined	Undefined	Undefined	Undefined	Undefined
735	Undefined	Undefined	Undefined	Undefined	Undefined	Undefined	Undefined	Undefined
736	Undefined	Undefined	Undefined	Undefined	Undefined	Undefined	Undefined	Undefined
737	Undefined	Undefined	Undefined	Undefined	Undefined	Undefined	Undefined	Undefined
738	Undefined	Undefined	Undefined	Undefined	Undefined	Undefined	Undefined	Undefined
739	10.1068	10.1067	10.1067	10.1067	10.1064	10.1063	10.1063	10.1063
740	10.1051	10.1063	10.1064	10.1064	10.1049	10.1058	10.1059	10.106
741	10.1076	10.1077	10.1077	10.1077	10.1073	10.1073	10.1073	10.1073
742	10.1088	10.1088	10.1088	10.1088	10.1084	10.1084	10.1084	10.1084
743	10.1082	10.1082	10.1082	10.1082	10.1078	10.1078	10.1078	10.1078
744	10.1071	10.1072	10.1072	10.1072	10.1068	10.1069	10.1069	10.1069
745	10.1049	10.1058	10.1058	10.1058	10.1046	10.1054	10.1054	10.1054
746	10.0959	10.1021	10.1021	10.1021	10.0956	10.1019	10.1019	10.1019
747	10.0953	10.1025	10.1025	10.1025	10.095	10.1022	10.1022	10.1022
748	Undefined	Undefined	Undefined	Undefined	Undefined	Undefined	Undefined	Undefined
749	Undefined	Undefined	Undefined	Undefined	Undefined	Undefined	Undefined	Undefined
750	Undefined	Undefined	Undefined	Undefined	Undefined	Undefined	Undefined	Undefined
751	Undefined	Undefined	Undefined	Undefined	Undefined	Undefined	Undefined	Undefined
752	Undefined	Undefined	Undefined	Undefined	Undefined	Undefined	Undefined	Undefined
753	Undefined	Undefined	Undefined	Undefined	Undefined	Undefined	Undefined	Undefined
754	Undefined	Undefined	Undefined	Undefined	Undefined	Undefined	Undefined	Undefined
755	10.0938	10.1016	10.1009	10.1007	10.0923	10.1012	10.1004	10.1003
756	10.1013	10.104	10.1042	10.1042	10.1013	10.1035	10.1037	10.1037
757	10.3633	10.1005	10.0956	10.0943	10.3538	10.1002	10.0952	10.0939
758	14.5899	10.1094	10.0834	10.0764	14.7256	10.1085	10.0833	10.0762
759	25.8929	10.1349	10.0619	10.0515	26.6239	10.1297	10.0622	10.0503
760	31.5214	15.3131	11.0586	10.1578	31.6573	15.3152	11.0591	10.1576
761	Undefined	Undefined	Undefined	Undefined	Undefined	Undefined	Undefined	Undefined
762	Undefined	Undefined	Undefined	Undefined	Undefined	Undefined	Undefined	Undefined
763	Undefined	Undefined	Undefined	Undefined	Undefined	Undefined	Undefined	Undefined
764	10.0909	10.1008	10.1008	10.1009	10.0905	10.1006	10.1006	10.1006
765	10.0943	10.0977	10.0979	10.0979	10.0938	10.0975	10.0977	10.0977
766	10.1948	10.0907	10.0909	10.0908	10.1947	10.0905	10.0907	10.0906
767	10.2803	10.0892	10.0894	10.0891	10.2821	10.089	10.0891	10.0889
768	10.4818	10.0895	10.0895	10.0892	10.491	10.0893	10.0892	10.0889
769	10.7521	10.0826	10.0841	10.0836	10.7885	10.0823	10.0838	10.0833
770	16.6711	10.0791	10.0711	10.0695	16.8513	10.0789	10.0708	10.0691
771	22.985	10.0752	10.0604	10.0576	23.2812	10.0752	10.06	10.0571
772	34.1706	10.0919	10.0409	10.0344	34.5029	10.0955	10.0403	10.0336
773	37.2094	10.0905	10.037	10.0273	37.5191	10.0937	10.0363	10.0264
774	45.1732	10.1712	10.0159	10.0048	45.2413	10.2089	10.015	10.0038
775	Undefined	Undefined	Undefined	Undefined	Undefined	Undefined	Undefined	Undefined
776	Undefined	Undefined	Undefined	Undefined	Undefined	Undefined	Undefined	Undefined
777	Undefined	Undefined	Undefined	Undefined	Undefined	Undefined	Undefined	Undefined
778	Undefined	Undefined	Undefined	Undefined	Undefined	Undefined	Undefined	Undefined
779	10.1082	10.1081	10.1081	10.1081	10.1077	10.1077	10.1077	10.1077
780	10.1059	10.1072	10.1073	10.1073	10.1057	10.1067	10.1068	10.1069
781	10.108	10.1083	10.1083	10.1083	10.1076	10.1078	10.1079	10.1079
782	10.1098	10.1098	10.1098	10.1098	10.1094	10.1094	10.1094	10.1094
783	10.1091	10.1091	10.1091	10.1091	10.1088	10.1087	10.1087	10.1087
784	10.1087	10.1087	10.1087	10.1087	10.1083	10.1083	10.1083	10.1083
785	10.1074	10.1076	10.1076	10.1076	10.1071	10.1073	10.1073	10.1073
786	10.1044	10.1058	10.1058	10.1058	10.1041	10.1054	10.1054	10.1054
787	10.1054	10.1075	10.1075	10.1075	10.1052	10.1072	10.1072	10.1072
788	Undefined	Undefined	Undefined	Undefined	Undefined	Undefined	Undefined	Undefined
789	Undefined	Undefined	Undefined	Undefined	Undefined	Undefined	Undefined	Undefined
790	Undefined	Undefined	Undefined	Undefined	Undefined	Undefined	Undefined	Undefined
791	Undefined	Undefined	Undefined	Undefined	Undefined	Undefined	Undefined	Undefined
792	Undefined	Undefined	Undefined	Undefined	Undefined	Undefined	Undefined	Undefined
793	Undefined	Undefined	Undefined	Undefined	Undefined	Undefined	Undefined	Undefined
794	Undefined	Undefined	Undefined	Undefined	Undefined	Undefined	Undefined	Undefined
795	10.0966	10.1026	10.1017	10.1015	10.0953	10.1022	10.1013	10.101
796	10.1013	10.1042	10.1044	10.1044	10.1015	10.1037	10.1039	10.104
797	10.5713	10.1022	10.095	10.093	10.5526	10.102	10.0947	10.0926
798	13.8701	10.1089	10.0861	10.0799	13.9756	10.1081	10.0859	10.0797
799	24.8759	10.1236	10.0623	10.0564	25.5808	10.1186	10.0625	10.0572
800	Undefined	Undefined	Undefined	Undefined	Undefined	Undefined	Undefined	Undefined
801	Undefined	Undefined	Undefined	Undefined	Undefined	Undefined	Undefined	Undefined
802	Undefined	Undefined	Undefined	Undefined	Undefined	Undefined	Undefined	Undefined
803	10.0961	10.1039	10.1039	10.1039	10.0958	10.1036	10.1036	10.1036
804	10.0963	10.0991	10.0993	10.0993	10.0957	10.0989	10.099	10.0991
805	10.1127	10.0964	10.0966	10.0967	10.1122	10.0961	10.0964	10.0964
806	10.2784	10.0917	10.0918	10.0916	10.2822	10.0915	10.0915	10.0913
807	10.5808	10.0896	10.0897	10.0893	10.5971	10.0894	10.0894	10.089
808	11.4435	10.0825	10.0823	10.0815	11.5034	10.0822	10.082	10.0812
809	18.1678	10.0793	10.0688	10.0669	18.3547	10.0792	10.0685	10.0665
810	26.5298	10.0798	10.0554	10.0513	26.8855	10.0801	10.0549	10.0508
811	30.8932	10.082	10.0486	10.0427	31.3201	10.0826	10.0481	10.042
812	42.0673	10.2615	10.0174	10.0036	42.1813	10.3001	10.0173	10.0028
813	Undefined	Undefined	Undefined	Undefined	Undefined	Undefined	Undefined	Undefined
814	Undefined	Undefined	Undefined	Undefined	Undefined	Undefined	Undefined	Undefined
815	Undefined	Undefined	Undefined	Undefined	Undefined	Undefined	Undefined	Undefined
816	Undefined	Undefined	Undefined	Undefined	Undefined	Undefined	Undefined	Undefined
817	Undefined	Undefined	Undefined	Undefined	Undefined	Undefined	Undefined	Undefined
818	10.1094	10.1093	10.1093	10.1093	10.109	10.1089	10.1089	10.1089
819	10.1061	10.1077	10.1079	10.108	10.1059	10.1073	10.1075	10.1075
820	10.1093	10.1095	10.1095	10.1095	10.1089	10.1091	10.1091	10.1091
821	10.1112	10.1112	10.1112	10.1112	10.1108	10.1108	10.1108	10.1108
822	10.1108	10.1108	10.1108	10.1108	10.1105	10.1105	10.1105	10.1105
823	10.1105	10.1105	10.1105	10.1105	10.1101	10.1101	10.1101	10.1101
824	10.1095	10.1095	10.1095	10.1095	10.1092	10.1092	10.1092	10.1092
825	10.107	10.1079	10.1079	10.1079	10.1067	10.1076	10.1076	10.1076
826	10.1051	10.1077	10.1077	10.1077	10.1048	10.1074	10.1074	10.1074
827	Undefined	Undefined	Undefined	Undefined	Undefined	Undefined	Undefined	Undefined
828	Undefined	Undefined	Undefined	Undefined	Undefined	Undefined	Undefined	Undefined
829	Undefined	Undefined	Undefined	Undefined	Undefined	Undefined	Undefined	Undefined
830	Undefined	Undefined	Undefined	Undefined	Undefined	Undefined	Undefined	Undefined
831	Undefined	Undefined	Undefined	Undefined	Undefined	Undefined	Undefined	Undefined
832	Undefined	Undefined	Undefined	Undefined	Undefined	Undefined	Undefined	Undefined
833	Undefined	Undefined	Undefined	Undefined	Undefined	Undefined	Undefined	Undefined
834	10.0932	10.1028	10.1005	10.0999	10.0907	10.1026	10.1001	10.0995
835	10.1029	10.1055	10.1053	10.1052	10.1025	10.1051	10.1049	10.1048
836	10.5194	10.1031	10.0973	10.0957	10.5109	10.1029	10.0969	10.0953
837	15.9773	10.1162	10.0821	10.0733	16.1693	10.1149	10.0821	10.0732
838	10.1015	10.1068	10.1072	10.1073	10.1018	10.1064	10.1067	10.1068
839	22.6725	10.1404	10.0693	10.0534	23.2736	10.1354	10.0696	10.0533
840	Undefined	Undefined	Undefined	Undefined	Undefined	Undefined	Undefined	Undefined
841	Undefined	Undefined	Undefined	Undefined	Undefined	Undefined	Undefined	Undefined
842	42.379	10.3184	10.0265	10.0085	42.9408	10.2149	10.0295	10.0117
843	10.0951	10.1037	10.1037	10.1037	10.0948	10.1034	10.1035	10.1035
844	10.0924	10.1029	10.103	10.103	10.0918	10.1027	10.1028	10.1028
845	10.1147	10.0988	10.099	10.0991	10.1143	10.0986	10.0988	10.0988
846	10.2087	10.0942	10.0944	10.0942	10.2108	10.0939	10.0941	10.0939
847	10.4025	10.0935	10.0934	10.0931	10.4086	10.0933	10.0932	10.0928
848	11.0165	10.0857	10.086	10.0854	11.0608	10.0854	10.0857	10.0851
849	15.9521	10.0822	10.0741	10.0725	16.1134	10.0822	10.0738	10.0721
850	25.0757	10.0808	10.0577	10.0538	25.4172	10.0811	10.0572	10.0532
851	30.8119	10.0818	10.0475	10.0401	31.2232	10.0823	10.047	10.0394
852	Undefined	Undefined	Undefined	Undefined	Undefined	Undefined	Undefined	Undefined
853	Undefined	Undefined	Undefined	Undefined	Undefined	Undefined	Undefined	Undefined
854	Undefined	Undefined	Undefined	Undefined	Undefined	Undefined	Undefined	Undefined
855	Undefined	Undefined	Undefined	Undefined	Undefined	Undefined	Undefined	Undefined
856	32.8516	14.8314	10.8292	10.0915	32.8122	14.8827	10.8381	10.0926
857	10.1103	10.1102	10.1102	10.1102	10.1099	10.1098	10.1098	10.1098
858	10.1094	10.1098	10.1098	10.1099	10.109	10.1093	10.1094	10.1094
859	10.1123	10.1123	10.1123	10.1123	10.1119	10.1119	10.1119	10.1119
860	10.1115	10.1115	10.1115	10.1115	10.1112	10.1112	10.1112	10.1112
861	10.1111	10.1111	10.1111	10.1111	10.1107	10.1107	10.1107	10.1107
862	10.1098	10.1099	10.1099	10.1099	10.1094	10.1095	10.1095	10.1095
863	10.1073	10.1093	10.1093	10.1093	10.107	10.109	10.109	10.109
864	Undefined	Undefined	Undefined	Undefined	Undefined	Undefined	Undefined	Undefined
865	Undefined	Undefined	Undefined	Undefined	Undefined	Undefined	Undefined	Undefined
866	Undefined	Undefined	Undefined	Undefined	Undefined	Undefined	Undefined	Undefined
867	Undefined	Undefined	Undefined	Undefined	Undefined	Undefined	Undefined	Undefined
868	Undefined	Undefined	Undefined	Undefined	Undefined	Undefined	Undefined	Undefined
869	Undefined	Undefined	Undefined	Undefined	Undefined	Undefined	Undefined	Undefined
870	Undefined	Undefined	Undefined	Undefined	Undefined	Undefined	Undefined	Undefined
871	Undefined	Undefined	Undefined	Undefined	Undefined	Undefined	Undefined	Undefined
872	Undefined	Undefined	Undefined	Undefined	Undefined	Undefined	Undefined	Undefined
873	Undefined	Undefined	Undefined	Undefined	Undefined	Undefined	Undefined	Undefined
874	Undefined	Undefined	Undefined	Undefined	Undefined	Undefined	Undefined	Undefined
875	Undefined	Undefined	Undefined	Undefined	Undefined	Undefined	Undefined	Undefined
876	Undefined	Undefined	Undefined	Undefined	Undefined	Undefined	Undefined	Undefined
877	Undefined	Undefined	Undefined	Undefined	Undefined	Undefined	Undefined	Undefined
878	Undefined	Undefined	Undefined	Undefined	Undefined	Undefined	Undefined	Undefined
879	10.1138	10.1049	10.1031	10.1026	10.1116	10.1045	10.1026	10.1022
880	11.0065	10.1058	10.096	10.0932	10.9892	10.1056	10.0957	10.0929
881	13.4622	10.11	10.0885	10.0827	13.5274	10.1096	10.0884	10.0825
882	10.1031	10.1079	10.108	10.108	10.1035	10.1075	10.1075	10.1075
883	22.7044	10.1247	10.0611	10.0556	23.2787	10.1203	10.0616	10.0559
884	Undefined	Undefined	Undefined	Undefined	Undefined	Undefined	Undefined	Undefined
885	Undefined	Undefined	Undefined	Undefined	Undefined	Undefined	Undefined	Undefined
886	32.1987	10.1147	10.0497	10.0386	32.1112	10.1129	10.0515	10.0399
887	10.1026	10.1077	10.1077	10.1077	10.1023	10.1074	10.1074	10.1074
888	10.0976	10.1037	10.1038	10.1038	10.097	10.1035	10.1036	10.1036
889	10.2412	10.0955	10.0956	10.0954	10.2443	10.0953	10.0953	10.0951
890	10.1142	10.0984	10.0987	10.0987	10.114	10.0982	10.0984	10.0985
891	10.492	10.094	10.0939	10.0935	10.5034	10.0938	10.0936	10.0933
892	17.2745	10.0818	10.0716	10.0697	17.466	10.0819	10.0712	10.0693
893	11.2142	10.0854	10.0848	10.084	11.2744	10.0851	10.0845	10.0837
894	20.5706	10.0822	10.0651	10.0624	20.8433	10.0825	10.0647	10.0618
895	26.4664	10.0855	10.0555	10.0505	26.8753	10.086	10.0549	10.0498
896	Undefined	Undefined	Undefined	Undefined	Undefined	Undefined	Undefined	Undefined
897	Undefined	Undefined	Undefined	Undefined	Undefined	Undefined	Undefined	Undefined
898	Undefined	Undefined	Undefined	Undefined	Undefined	Undefined	Undefined	Undefined
899	32.6628	10.0679	10.046	10.0395	33.1041	10.0688	10.0454	10.0386
900	10.1118	10.1117	10.1117	10.1117	10.1114	10.1113	10.1113	10.1113
901	10.1099	10.1106	10.1107	10.1108	10.1096	10.1102	10.1103	10.1103
902	10.1137	10.1137	10.1137	10.1137	10.1134	10.1134	10.1134	10.1134
903	10.1132	10.1132	10.1132	10.1132	10.1128	10.1128	10.1128	10.1128
904	10.113	10.1129	10.1129	10.1129	10.1126	10.1126	10.1126	10.1126
905	10.1119	10.1119	10.1119	10.1119	10.1115	10.1116	10.1116	10.1116
906	10.1108	10.1114	10.1114	10.1114	10.1105	10.1111	10.1111	10.1111
907	Undefined	Undefined	Undefined	Undefined	Undefined	Undefined	Undefined	Undefined
908	Undefined	Undefined	Undefined	Undefined	Undefined	Undefined	Undefined	Undefined
909	Undefined	Undefined	Undefined	Undefined	Undefined	Undefined	Undefined	Undefined
910	Undefined	Undefined	Undefined	Undefined	Undefined	Undefined	Undefined	Undefined
911	Undefined	Undefined	Undefined	Undefined	Undefined	Undefined	Undefined	Undefined
912	Undefined	Undefined	Undefined	Undefined	Undefined	Undefined	Undefined	Undefined
913	Undefined	Undefined	Undefined	Undefined	Undefined	Undefined	Undefined	Undefined
914	Undefined	Undefined	Undefined	Undefined	Undefined	Undefined	Undefined	Undefined
915	Undefined	Undefined	Undefined	Undefined	Undefined	Undefined	Undefined	Undefined
916	Undefined	Undefined	Undefined	Undefined	Undefined	Undefined	Undefined	Undefined
917	Undefined	Undefined	Undefined	Undefined	Undefined	Undefined	Undefined	Undefined
918	Undefined	Undefined	Undefined	Undefined	Undefined	Undefined	Undefined	Undefined
919	Undefined	Undefined	Undefined	Undefined	Undefined	Undefined	Undefined	Undefined
920	Undefined	Undefined	Undefined	Undefined	Undefined	Undefined	Undefined	Undefined
921	10.113	10.1058	10.1035	10.1029	10.1103	10.1054	10.103	10.1025
922	10.7719	10.1061	10.0978	10.0953	10.7567	10.1058	10.0975	10.0949
923	15.6813	10.1153	10.0836	10.0752	15.8387	10.1144	10.0837	10.0752
924	10.1091	10.1105	10.1106	10.1107	10.1089	10.11	10.1102	10.1102
925	10.1064	10.1091	10.1095	10.1095	10.1066	10.1087	10.109	10.1091
926	10.0935	10.107	10.1062	10.1059	10.0942	10.1066	10.1058	10.1055
927	20.2725	10.1206	10.0742	10.062	20.6691	10.1184	10.0744	10.0626
928	Undefined	Undefined	Undefined	Undefined	Undefined	Undefined	Undefined	Undefined
929	Undefined	Undefined	Undefined	Undefined	Undefined	Undefined	Undefined	Undefined
930	33.8499	10.1627	10.0457	10.0331	33.8061	10.1382	10.0478	10.0351
931	10.1051	10.1093	10.1093	10.1093	10.1048	10.109	10.109	10.109
932	10.096	10.1063	10.1063	10.1064	10.0955	10.106	10.1061	10.1061
933	10.1709	10.0982	10.0983	10.0982	10.1726	10.0979	10.0981	10.0979
934	10.1065	10.1026	10.1028	10.1029	10.1068	10.1023	10.1026	10.1026
935	10.3166	10.0975	10.0975	10.0971	10.3221	10.0973	10.0972	10.0968
936	10.2027	10.0985	10.0986	10.0982	10.2051	10.0982	10.0983	10.0979
937	11.1304	10.0865	10.0863	10.0855	11.181	10.0862	10.086	10.0852
938	19.8284	10.0844	10.0673	10.0645	20.0952	10.0846	10.0669	10.064
939	25.1349	10.0861	10.0572	10.0526	25.5468	10.0865	10.0567	10.0519
940	Undefined	Undefined	Undefined	Undefined	Undefined	Undefined	Undefined	Undefined
941	35.0887	10.0538	10.038	10.0356	35.7401	10.0538	10.0369	10.0345
942	Undefined	Undefined	Undefined	Undefined	Undefined	Undefined	Undefined	Undefined
943	28.8827	10.0988	10.0544	10.0449	29.4046	10.0993	10.0538	10.0441
944	10.1126	10.1126	10.1126	10.1126	10.1122	10.1122	10.1122	10.1122
945	10.1149	10.1149	10.1149	10.1149	10.1145	10.1145	10.1145	10.1145
946	10.1141	10.1141	10.1141	10.1141	10.1137	10.1137	10.1137	10.1137
947	10.1136	10.1136	10.1136	10.1136	10.1133	10.1133	10.1133	10.1133
948	10.1126	10.1127	10.1127	10.1127	10.1123	10.1124	10.1124	10.1124
949	10.1119	10.1127	10.1127	10.1127	10.1116	10.1124	10.1124	10.1124
950	Undefined	Undefined	Undefined	Undefined	Undefined	Undefined	Undefined	Undefined
951	Undefined	Undefined	Undefined	Undefined	Undefined	Undefined	Undefined	Undefined
952	Undefined	Undefined	Undefined	Undefined	Undefined	Undefined	Undefined	Undefined
953	Undefined	Undefined	Undefined	Undefined	Undefined	Undefined	Undefined	Undefined
954	Undefined	Undefined	Undefined	Undefined	Undefined	Undefined	Undefined	Undefined
955	Undefined	Undefined	Undefined	Undefined	Undefined	Undefined	Undefined	Undefined
956	Undefined	Undefined	Undefined	Undefined	Undefined	Undefined	Undefined	Undefined
957	Undefined	Undefined	Undefined	Undefined	Undefined	Undefined	Undefined	Undefined
958	Undefined	Undefined	Undefined	Undefined	Undefined	Undefined	Undefined	Undefined
959	Undefined	Undefined	Undefined	Undefined	Undefined	Undefined	Undefined	Undefined
960	Undefined	Undefined	Undefined	Undefined	Undefined	Undefined	Undefined	Undefined
961	Undefined	Undefined	Undefined	Undefined	Undefined	Undefined	Undefined	Undefined
962	Undefined	Undefined	Undefined	Undefined	Undefined	Undefined	Undefined	Undefined
963	Undefined	Undefined	Undefined	Undefined	Undefined	Undefined	Undefined	Undefined
964	Undefined	Undefined	Undefined	Undefined	Undefined	Undefined	Undefined	Undefined
965	10.2625	10.1068	10.1019	10.1008	10.244	10.1064	10.1016	10.1004
966	12.8201	10.112	10.0914	10.0858	12.855	10.1119	10.0913	10.0854
967	10.1101	10.1118	10.1119	10.112	10.11	10.1114	10.1115	10.1115
968	10.1031	10.109	10.1091	10.1091	10.104	10.1085	10.1086	10.1086
969	10.0959	10.1081	10.1066	10.1061	10.0968	10.1077	10.1062	10.1057
970	22.0157	10.1267	10.0678	10.0581	22.5105	10.1229	10.0684	10.0585
971	Undefined	Undefined	Undefined	Undefined	Undefined	Undefined	Undefined	Undefined
972	Undefined	Undefined	Undefined	Undefined	Undefined	Undefined	Undefined	Undefined
973	10.105	10.1097	10.1097	10.1097	10.1045	10.1094	10.1094	10.1094
974	10.0995	10.1064	10.1065	10.1065	10.0993	10.1061	10.1062	10.1062
975	10.1141	10.1016	10.1019	10.1019	10.1149	10.1014	10.1016	10.1016
976	10.3425	10.0984	10.0983	10.098	10.3499	10.0982	10.0981	10.0977
977	10.1164	10.1024	10.1027	10.1027	10.117	10.1022	10.1025	10.1025
978	11.4942	10.0884	10.0862	10.0854	11.5521	10.088	10.0859	10.0851
979	10.4549	10.0968	10.0965	10.096	10.466	10.0966	10.0962	10.0957
980	12.4668	10.0856	10.0822	10.0812	12.581	10.0852	10.0819	10.0808
981	16.5825	10.0771	10.0691	10.0694	16.8123	10.0769	10.0686	10.0689
982	Undefined	Undefined	Undefined	Undefined	Undefined	Undefined	Undefined	Undefined
983	26.7028	10.0718	10.0499	10.0459	27.3762	10.0717	10.049	10.0449
984	Undefined	Undefined	Undefined	Undefined	Undefined	Undefined	Undefined	Undefined
985	23.5563	10.0715	10.0544	10.0532	23.9695	10.0713	10.0538	10.0525
986	10.1138	10.1139	10.114	10.114	10.1134	10.1135	10.1136	10.1136
987	10.1159	10.1159	10.1159	10.1159	10.1155	10.1155	10.1155	10.1155
988	10.1155	10.1155	10.1155	10.1155	10.1151	10.1151	10.1151	10.1151
989	10.1156	10.1156	10.1156	10.1156	10.1153	10.1153	10.1153	10.1153
990	10.1158	10.1157	10.1157	10.1157	10.1154	10.1154	10.1154	10.1154
991	10.1157	10.1156	10.1156	10.1156	10.1154	10.1153	10.1153	10.1153
992	10.1146	10.1149	10.1149	10.1149	10.1142	10.1146	10.1146	10.1146
993	Undefined	Undefined	Undefined	Undefined	Undefined	Undefined	Undefined	Undefined
994	Undefined	Undefined	Undefined	Undefined	Undefined	Undefined	Undefined	Undefined
995	Undefined	Undefined	Undefined	Undefined	Undefined	Undefined	Undefined	Undefined
996	Undefined	Undefined	Undefined	Undefined	Undefined	Undefined	Undefined	Undefined
997	Undefined	Undefined	Undefined	Undefined	Undefined	Undefined	Undefined	Undefined
998	Undefined	Undefined	Undefined	Undefined	Undefined	Undefined	Undefined	Undefined
999	Undefined	Undefined	Undefined	Undefined	Undefined	Undefined	Undefined	Undefined
1000	Undefined	Undefined	Undefined	Undefined	Undefined	Undefined	Undefined	Undefined
1001	Undefined	Undefined	Undefined	Undefined	Undefined	Undefined	Undefined	Undefined
1002	Undefined	Undefined	Undefined	Undefined	Undefined	Undefined	Undefined	Undefined
1003	Undefined	Undefined	Undefined	Undefined	Undefined	Undefined	Undefined	Undefined
1004	Undefined	Undefined	Undefined	Undefined	Undefined	Undefined	Undefined	Undefined
1005	Undefined	Undefined	Undefined	Undefined	Undefined	Undefined	Undefined	Undefined
1006	10.1127	10.1132	10.1134	10.1134	10.1124	10.1128	10.113	10.113
1007	10.3178	10.1084	10.1031	10.1018	10.2991	10.1081	10.1028	10.1014
1008	13.483	10.1143	10.0912	10.0847	13.5476	10.1139	10.0913	10.0844
1009	10.1056	10.1103	10.1104	10.1104	10.1062	10.1099	10.1099	10.1099
1010	10.092	10.1089	10.1068	10.1063	10.0929	10.1085	10.1064	10.1059
1011	18.2128	10.1206	10.0784	10.0682	18.5838	10.1195	10.0785	10.0683
1012	Undefined	Undefined	Undefined	Undefined	Undefined	Undefined	Undefined	Undefined
1013	Undefined	Undefined	Undefined	Undefined	Undefined	Undefined	Undefined	Undefined
1014	10.1083	10.1122	10.1122	10.1122	10.1079	10.112	10.112	10.112
1015	10.0989	10.1088	10.1089	10.1089	10.0988	10.1086	10.1087	10.1087
1016	10.1058	10.1046	10.1049	10.1049	10.1062	10.1044	10.1046	10.1047
1017	18.3124	10.08	10.0676	10.0665	18.5761	10.0798	10.0672	10.066
1018	10.1389	10.1026	10.1029	10.1028	10.1405	10.1023	10.1027	10.1026
1019	10.1211	10.1041	10.1044	10.1044	10.1218	10.1039	10.1042	10.1041
1020	10.223	10.1021	10.1022	10.1019	10.2274	10.1018	10.1019	10.1016
1021	10.5367	10.0963	10.0955	10.0948	10.5512	10.0961	10.0952	10.0945
1022	12.3362	10.0888	10.0854	10.0844	12.4137	10.0886	10.0851	10.084
1023	12.4975	10.0874	10.0833	10.0824	12.6413	10.0871	10.083	10.082
1024	Undefined	Undefined	Undefined	Undefined	Undefined	Undefined	Undefined	Undefined
1025	25.7008	10.0695	10.0504	10.0479	26.2013	10.0695	10.0496	10.047
1026	Undefined	Undefined	Undefined	Undefined	Undefined	Undefined	Undefined	Undefined
1027	22.0513	10.0751	10.0592	10.0565	22.4467	10.0751	10.0586	10.0558
1028	Undefined	Undefined	Undefined	Undefined	Undefined	Undefined	Undefined	Undefined
1029	10.1154	10.1154	10.1154	10.1154	10.115	10.115	10.115	10.115
1030	10.1171	10.1171	10.1171	10.1171	10.1167	10.1167	10.1167	10.1167
1031	10.1173	10.1173	10.1173	10.1173	10.1169	10.1169	10.1169	10.1169
1032	10.1166	10.1165	10.1165	10.1165	10.1162	10.1162	10.1162	10.1162
1033	10.1166	10.1165	10.1165	10.1165	10.1163	10.1162	10.1162	10.1162
1034	10.1164	10.1163	10.1163	10.1163	10.116	10.116	10.116	10.116
1035	10.1126	10.1143	10.1143	10.1143	10.1122	10.114	10.114	10.114
1036	10.1154	10.1159	10.1159	10.1159	10.1151	10.1156	10.1156	10.1156
1037	Undefined	Undefined	Undefined	Undefined	Undefined	Undefined	Undefined	Undefined
1038	Undefined	Undefined	Undefined	Undefined	Undefined	Undefined	Undefined	Undefined
1039	Undefined	Undefined	Undefined	Undefined	Undefined	Undefined	Undefined	Undefined
1040	Undefined	Undefined	Undefined	Undefined	Undefined	Undefined	Undefined	Undefined
1041	Undefined	Undefined	Undefined	Undefined	Undefined	Undefined	Undefined	Undefined
1042	Undefined	Undefined	Undefined	Undefined	Undefined	Undefined	Undefined	Undefined
1043	Undefined	Undefined	Undefined	Undefined	Undefined	Undefined	Undefined	Undefined
1044	Undefined	Undefined	Undefined	Undefined	Undefined	Undefined	Undefined	Undefined
1045	Undefined	Undefined	Undefined	Undefined	Undefined	Undefined	Undefined	Undefined
1046	Undefined	Undefined	Undefined	Undefined	Undefined	Undefined	Undefined	Undefined
1047	Undefined	Undefined	Undefined	Undefined	Undefined	Undefined	Undefined	Undefined
1048	Undefined	Undefined	Undefined	Undefined	Undefined	Undefined	Undefined	Undefined
1049	Undefined	Undefined	Undefined	Undefined	Undefined	Undefined	Undefined	Undefined
1050	10.1132	10.1142	10.1144	10.1145	10.113	10.1138	10.114	10.1141
1051	10.1098	10.1129	10.1134	10.1135	10.1104	10.1125	10.113	10.1131
1052	10.5814	10.109	10.1009	10.0987	10.538	10.1088	10.1007	10.0984
1053	12.105	10.1133	10.0952	10.0905	12.1016	10.1131	10.0952	10.0902
1054	10.1061	10.1111	10.1111	10.111	10.1068	10.1107	10.1106	10.1106
1055	10.1448	10.1103	10.1075	10.1068	10.1403	10.1099	10.1071	10.1064
1056	18.8673	10.1241	10.0768	10.0667	19.2683	10.1227	10.0771	10.0667
1057	Undefined	Undefined	Undefined	Undefined	Undefined	Undefined	Undefined	Undefined
1058	Undefined	Undefined	Undefined	Undefined	Undefined	Undefined	Undefined	Undefined
1059	10.1058	10.1117	10.1117	10.1117	10.1054	10.1114	10.1115	10.1115
1060	10.1009	10.1082	10.1083	10.1084	10.101	10.108	10.1081	10.1081
1061	13.4795	10.0886	10.0818	10.0799	13.6218	10.0884	10.0815	10.0795
1062	10.1318	10.1034	10.1037	10.1037	10.1329	10.1031	10.1035	10.1034
1063	10.1011	10.1082	10.1084	10.1085	10.1008	10.108	10.1082	10.1082
1064	10.1852	10.1034	10.1037	10.1035	10.1885	10.1032	10.1034	10.1032
1065	10.5781	10.0981	10.0972	10.0966	10.5966	10.0978	10.0969	10.0963
1066	10.8064	10.0957	10.094	10.0931	10.8372	10.0954	10.0937	10.0928
1067	11.6821	10.0942	10.0899	10.0884	11.7599	10.094	10.0896	10.088
1068	11.1446	10.0961	10.0928	10.0913	11.191	10.0959	10.0925	10.091
1069	Undefined	Undefined	Undefined	Undefined	Undefined	Undefined	Undefined	Undefined
1070	22.8808	10.0732	10.0553	10.053	23.3196	10.0731	10.0546	10.0521
1071	16.7092	10.0829	10.0715	10.0694	16.9603	10.0828	10.071	10.0688
1072	Undefined	Undefined	Undefined	Undefined	Undefined	Undefined	Undefined	Undefined
1073	10.1166	10.1166	10.1166	10.1166	10.1162	10.1162	10.1162	10.1163
1074	10.118	10.118	10.118	10.118	10.1177	10.1177	10.1177	10.1177
1075	10.118	10.118	10.118	10.118	10.1176	10.1176	10.1176	10.1176
1076	10.1181	10.1181	10.1181	10.1181	10.1178	10.1178	10.1178	10.1178
1077	10.1186	10.1186	10.1186	10.1186	10.1183	10.1182	10.1182	10.1182
1078	10.1188	10.1187	10.1187	10.1187	10.1185	10.1184	10.1184	10.1184
1079	10.1153	10.1165	10.1165	10.1165	10.115	10.1162	10.1162	10.1162
1080	10.1191	10.1187	10.1187	10.1187	10.1188	10.1184	10.1184	10.1184
1081	Undefined	Undefined	Undefined	Undefined	Undefined	Undefined	Undefined	Undefined
1082	Undefined	Undefined	Undefined	Undefined	Undefined	Undefined	Undefined	Undefined
1083	Undefined	Undefined	Undefined	Undefined	Undefined	Undefined	Undefined	Undefined
1084	Undefined	Undefined	Undefined	Undefined	Undefined	Undefined	Undefined	Undefined
1085	Undefined	Undefined	Undefined	Undefined	Undefined	Undefined	Undefined	Undefined
1086	Undefined	Undefined	Undefined	Undefined	Undefined	Undefined	Undefined	Undefined
1087	Undefined	Undefined	Undefined	Undefined	Undefined	Undefined	Undefined	Undefined
1088	Undefined	Undefined	Undefined	Undefined	Undefined	Undefined	Undefined	Undefined
1089	Undefined	Undefined	Undefined	Undefined	Undefined	Undefined	Undefined	Undefined
1090	Undefined	Undefined	Undefined	Undefined	Undefined	Undefined	Undefined	Undefined
1091	Undefined	Undefined	Undefined	Undefined	Undefined	Undefined	Undefined	Undefined
1092	Undefined	Undefined	Undefined	Undefined	Undefined	Undefined	Undefined	Undefined
1093	Undefined	Undefined	Undefined	Undefined	Undefined	Undefined	Undefined	Undefined
1094	Undefined	Undefined	Undefined	Undefined	Undefined	Undefined	Undefined	Undefined
1095	10.1159	10.116	10.116	10.116	10.1155	10.1156	10.1156	10.1157
1096	10.1101	10.1137	10.114	10.114	10.1107	10.1133	10.1136	10.1136
1097	10.2563	10.1105	10.1052	10.104	10.2345	10.1102	10.105	10.1036
1098	13.2	10.1171	10.0934	10.0871	13.241	10.1168	10.0935	10.0868
1099	10.1043	10.1112	10.1096	10.1092	10.105	10.1108	10.1092	10.1088
1100	17.1647	10.1237	10.0819	10.0728	17.467	10.1229	10.0822	10.0724
1101	Undefined	Undefined	Undefined	Undefined	Undefined	Undefined	Undefined	Undefined
1102	Undefined	Undefined	Undefined	Undefined	Undefined	Undefined	Undefined	Undefined
1103	10.1098	10.1143	10.1143	10.1143	10.1094	10.114	10.114	10.114
1104	10.1021	10.1104	10.1105	10.1105	10.1017	10.1101	10.1102	10.1102
1105	10.1142	10.1163	10.1163	10.1163	10.1139	10.116	10.116	10.116
1106	14.3367	10.0879	10.08	10.0781	14.5034	10.0877	10.0796	10.0777
1107	10.1257	10.1056	10.1059	10.1058	10.1266	10.1053	10.1056	10.1056
1108	10.1048	10.1102	10.1104	10.1105	10.1045	10.11	10.1102	10.1102
1109	10.1974	10.1042	10.1044	10.1042	10.2005	10.1039	10.1041	10.1039
1110	10.5302	10.1003	10.0993	10.0985	10.5481	10.1001	10.099	10.0982
1111	10.8788	10.099	10.0958	10.0945	10.9198	10.0987	10.0955	10.0941
1112	10.6138	10.1004	10.0991	10.0982	10.6361	10.1002	10.0988	10.0979
1113	Undefined	Undefined	Undefined	Undefined	Undefined	Undefined	Undefined	Undefined
1114	Undefined	Undefined	Undefined	Undefined	Undefined	Undefined	Undefined	Undefined
1115	21.5613	10.0754	10.0585	10.0562	21.983	10.0753	10.0578	10.0554
1116	16.5434	10.0846	10.0731	10.071	16.7898	10.0845	10.0726	10.0704
1117	Undefined	Undefined	Undefined	Undefined	Undefined	Undefined	Undefined	Undefined
1118	10.118	10.118	10.118	10.118	10.1176	10.1176	10.1176	10.1176
1119	10.1192	10.1192	10.1192	10.1192	10.1189	10.1189	10.1189	10.1189
1120	10.1193	10.1193	10.1193	10.1193	10.1189	10.1189	10.1189	10.1189
1121	10.1191	10.1191	10.1191	10.1191	10.1188	10.1188	10.1188	10.1188
1122	10.1196	10.1195	10.1195	10.1195	10.1192	10.1192	10.1192	10.1192
1123	10.1197	10.1196	10.1196	10.1196	10.1194	10.1193	10.1193	10.1193
1124	10.1193	10.1191	10.1191	10.1191	10.119	10.1188	10.1188	10.1188
1125	Undefined	Undefined	Undefined	Undefined	Undefined	Undefined	Undefined	Undefined
1126	Undefined	Undefined	Undefined	Undefined	Undefined	Undefined	Undefined	Undefined
1127	Undefined	Undefined	Undefined	Undefined	Undefined	Undefined	Undefined	Undefined
1128	Undefined	Undefined	Undefined	Undefined	Undefined	Undefined	Undefined	Undefined
1129	Undefined	Undefined	Undefined	Undefined	Undefined	Undefined	Undefined	Undefined
1130	Undefined	Undefined	Undefined	Undefined	Undefined	Undefined	Undefined	Undefined
1131	Undefined	Undefined	Undefined	Undefined	Undefined	Undefined	Undefined	Undefined
1132	Undefined	Undefined	Undefined	Undefined	Undefined	Undefined	Undefined	Undefined
1133	Undefined	Undefined	Undefined	Undefined	Undefined	Undefined	Undefined	Undefined
1134	Undefined	Undefined	Undefined	Undefined	Undefined	Undefined	Undefined	Undefined
1135	Undefined	Undefined	Undefined	Undefined	Undefined	Undefined	Undefined	Undefined
1136	Undefined	Undefined	Undefined	Undefined	Undefined	Undefined	Undefined	Undefined
1137	10.1161	10.1167	10.1169	10.1169	10.1159	10.1163	10.1165	10.1165
1138	10.114	10.1154	10.1159	10.116	10.1142	10.115	10.1155	10.1156
1139	10.1073	10.1132	10.1128	10.1128	10.1083	10.1128	10.1124	10.1124
1140	10.4133	10.1117	10.1047	10.1029	10.3791	10.1115	10.1045	10.1026
1141	11.468	10.1148	10.0995	10.0951	11.4231	10.1147	10.0994	10.0948
1142	10.1115	10.1128	10.1108	10.1103	10.1114	10.1124	10.1104	10.1099
1143	17.3744	10.1254	10.0817	10.0725	17.6868	10.1245	10.0821	10.0721
1144	Undefined	Undefined	Undefined	Undefined	Undefined	Undefined	Undefined	Undefined
1145	19.9369	10.1267	10.0739	10.07	20.4862	10.1258	10.0745	10.0687
1146	10.1082	10.1144	10.1144	10.1144	10.1078	10.1141	10.1141	10.1141
1147	10.117	10.1183	10.1183	10.1183	10.1167	10.118	10.118	10.118
1148	11.383	10.097	10.0923	10.0908	11.4482	10.0967	10.092	10.0904
1149	10.107	10.1083	10.1087	10.1087	10.1068	10.1081	10.1084	10.1084
1150	10.1042	10.1136	10.1136	10.1136	10.1038	10.1133	10.1134	10.1134
1151	10.2382	10.1054	10.1053	10.105	10.2425	10.1051	10.105	10.1047
1152	10.6547	10.1018	10.0997	10.0986	10.6833	10.1015	10.0994	10.0983
1153	10.4405	10.1037	10.1027	10.102	10.456	10.1035	10.1024	10.1016
1154	Undefined	Undefined	Undefined	Undefined	Undefined	Undefined	Undefined	Undefined
1155	24.2514	10.073	10.0533	10.0509	24.8821	10.0728	10.0523	10.0499
1156	19.7571	10.079	10.0633	10.0611	20.1594	10.0788	10.0626	10.0603
1157	11.9413	10.095	10.0882	10.0864	12.0384	10.0948	10.0879	10.086
1158	Undefined	Undefined	Undefined	Undefined	Undefined	Undefined	Undefined	Undefined
1159	10.1189	10.1189	10.119	10.119	10.1185	10.1186	10.1186	10.1186
1160	10.1203	10.1203	10.1203	10.1203	10.12	10.12	10.1199	10.1199
1161	10.1202	10.1201	10.1201	10.1201	10.1198	10.1198	10.1198	10.1198
1162	10.1207	10.1207	10.1207	10.1207	10.1204	10.1204	10.1204	10.1204
1163	10.1214	10.1214	10.1214	10.1214	10.1211	10.1211	10.1211	10.1211
1164	10.1216	10.1216	10.1216	10.1216	10.1213	10.1212	10.1212	10.1212
1165	10.121	10.1209	10.1209	10.1209	10.1207	10.1206	10.1206	10.1206
1166	Undefined	Undefined	Undefined	Undefined	Undefined	Undefined	Undefined	Undefined
1167	Undefined	Undefined	Undefined	Undefined	Undefined	Undefined	Undefined	Undefined
1168	Undefined	Undefined	Undefined	Undefined	Undefined	Undefined	Undefined	Undefined
1169	Undefined	Undefined	Undefined	Undefined	Undefined	Undefined	Undefined	Undefined
1170	Undefined	Undefined	Undefined	Undefined	Undefined	Undefined	Undefined	Undefined
1171	Undefined	Undefined	Undefined	Undefined	Undefined	Undefined	Undefined	Undefined
1172	Undefined	Undefined	Undefined	Undefined	Undefined	Undefined	Undefined	Undefined
1173	Undefined	Undefined	Undefined	Undefined	Undefined	Undefined	Undefined	Undefined
1174	Undefined	Undefined	Undefined	Undefined	Undefined	Undefined	Undefined	Undefined
1175	Undefined	Undefined	Undefined	Undefined	Undefined	Undefined	Undefined	Undefined
1176	Undefined	Undefined	Undefined	Undefined	Undefined	Undefined	Undefined	Undefined
1177	Undefined	Undefined	Undefined	Undefined	Undefined	Undefined	Undefined	Undefined
1178	Undefined	Undefined	Undefined	Undefined	Undefined	Undefined	Undefined	Undefined
1179	Undefined	Undefined	Undefined	Undefined	Undefined	Undefined	Undefined	Undefined
1180	Undefined	Undefined	Undefined	Undefined	Undefined	Undefined	Undefined	Undefined
1181	10.1184	10.1185	10.1185	10.1185	10.118	10.1181	10.1181	10.1182
1182	10.1133	10.1159	10.1162	10.1163	10.1139	10.1155	10.1158	10.1159
1183	10.1096	10.1146	10.1139	10.1138	10.1105	10.1142	10.1135	10.1134
1184	10.2707	10.1124	10.1071	10.1057	10.2438	10.1122	10.1068	10.1054
1185	12.2764	10.118	10.0975	10.0917	12.2479	10.1179	10.0976	10.0915
1186	10.1184	10.1135	10.11	10.109	10.1164	10.1132	10.1096	10.1086
1187	14.5457	10.1252	10.0906	10.0803	14.618	10.1247	10.0909	10.0803
1188	Undefined	Undefined	Undefined	Undefined	Undefined	Undefined	Undefined	Undefined
1189	18.0815	10.1282	10.0792	10.0745	18.4691	10.1277	10.0798	10.0735
1190	10.1104	10.1159	10.1159	10.1159	10.1101	10.1156	10.1157	10.1157
1191	10.1214	10.1212	10.1212	10.1212	10.1211	10.121	10.121	10.121
1192	10.1166	10.1182	10.1182	10.1182	10.1163	10.1179	10.1179	10.1179
1193	11.3973	10.0987	10.0942	10.0927	11.4615	10.0985	10.0938	10.0923
1194	10.1085	10.1106	10.1108	10.1109	10.1082	10.1103	10.1106	10.1106
1195	10.1072	10.1147	10.1148	10.1148	10.1067	10.1144	10.1146	10.1146
1196	10.1317	10.1094	10.1098	10.1097	10.1317	10.1091	10.1095	10.1094
1197	10.4534	10.1057	10.1043	10.1034	10.4719	10.1054	10.1039	10.103
1198	10.2111	10.1082	10.1081	10.1077	10.2142	10.1079	10.1078	10.1075
1199	Undefined	Undefined	Undefined	Undefined	Undefined	Undefined	Undefined	Undefined
1200	19.1463	10.0805	10.0645	10.0623	19.6813	10.0801	10.0637	10.0615
1201	13.4139	10.0898	10.0796	10.0777	13.5678	10.0897	10.0792	10.0771
1202	12.1912	10.0965	10.0893	10.0876	12.2886	10.0963	10.089	10.0871
1203	19.5259	10.0813	10.064	10.0618	20.147	10.0809	10.0632	10.0609
1204	10.1204	10.1203	10.1203	10.1203	10.12	10.12	10.12	10.12
1205	10.1212	10.1212	10.1212	10.1212	10.1209	10.1209	10.1209	10.1209
1206	10.122	10.122	10.122	10.122	10.1216	10.1216	10.1216	10.1216
1207	10.1226	10.1226	10.1226	10.1226	10.1223	10.1223	10.1223	10.1223
1208	10.1226	10.1225	10.1225	10.1225	10.1223	10.1222	10.1222	10.1222
1209	Undefined	Undefined	Undefined	Undefined	Undefined	Undefined	Undefined	Undefined
1210	Undefined	Undefined	Undefined	Undefined	Undefined	Undefined	Undefined	Undefined
1211	Undefined	Undefined	Undefined	Undefined	Undefined	Undefined	Undefined	Undefined
1212	Undefined	Undefined	Undefined	Undefined	Undefined	Undefined	Undefined	Undefined
1213	Undefined	Undefined	Undefined	Undefined	Undefined	Undefined	Undefined	Undefined
1214	Undefined	Undefined	Undefined	Undefined	Undefined	Undefined	Undefined	Undefined
1215	Undefined	Undefined	Undefined	Undefined	Undefined	Undefined	Undefined	Undefined
1216	Undefined	Undefined	Undefined	Undefined	Undefined	Undefined	Undefined	Undefined
1217	Undefined	Undefined	Undefined	Undefined	Undefined	Undefined	Undefined	Undefined
1218	Undefined	Undefined	Undefined	Undefined	Undefined	Undefined	Undefined	Undefined
1219	Undefined	Undefined	Undefined	Undefined	Undefined	Undefined	Undefined	Undefined
1220	Undefined	Undefined	Undefined	Undefined	Undefined	Undefined	Undefined	Undefined
1221	Undefined	Undefined	Undefined	Undefined	Undefined	Undefined	Undefined	Undefined
1222	Undefined	Undefined	Undefined	Undefined	Undefined	Undefined	Undefined	Undefined
1223	10.1191	10.1193	10.1194	10.1195	10.1187	10.1189	10.119	10.1191
1224	10.1148	10.117	10.1173	10.1173	10.1152	10.1166	10.1169	10.1169
1225	10.1084	10.1145	10.1135	10.1131	10.1094	10.1141	10.1131	10.1127
1226	10.6658	10.1141	10.1042	10.1019	10.5933	10.1141	10.1042	10.1016
1227	10.1299	10.1152	10.112	10.1111	10.1266	10.1149	10.1117	10.1107
1228	15.0485	10.1265	10.0902	10.0805	15.1465	10.1259	10.0907	10.0806
1229	18.0875	10.129	10.0799	10.0753	18.4366	10.1285	10.0806	10.076
1230	Undefined	Undefined	Undefined	Undefined	Undefined	Undefined	Undefined	Undefined
1231	10.1177	10.1192	10.1192	10.1192	10.1174	10.1189	10.1189	10.1189
1232	10.1222	10.122	10.122	10.122	10.1219	10.1218	10.1218	10.1218
1233	10.584	10.1055	10.1032	10.1021	10.6108	10.1052	10.1029	10.1018
1234	10.1106	10.1109	10.1112	10.1112	10.1102	10.1106	10.1109	10.1109
1235	10.1085	10.1168	10.1168	10.1169	10.1079	10.1165	10.1166	10.1166
1236	10.1513	10.1112	10.1114	10.1112	10.1519	10.1109	10.1111	10.111
1237	10.2002	10.1104	10.1101	10.1097	10.2035	10.1102	10.1098	10.1094
1238	Undefined	Undefined	Undefined	Undefined	Undefined	Undefined	Undefined	Undefined
1239	13.4826	10.0914	10.0811	10.0792	13.6066	10.0913	10.0808	10.0787
1240	10.9061	10.1047	10.1004	10.0988	10.9508	10.1045	10.1	10.0984
1241	18.0721	10.0841	10.0686	10.0665	18.8722	10.0838	10.0677	10.0655
1242	23.8028	10.0739	10.0544	10.0519	25.6731	10.0734	10.0529	10.0504
1243	10.1213	10.1214	10.1214	10.1214	10.121	10.121	10.121	10.121
1244	10.1223	10.1223	10.1223	10.1223	10.122	10.122	10.122	10.122
1245	10.1235	10.1235	10.1235	10.1235	10.1232	10.1232	10.1232	10.1232
1246	10.1244	10.1245	10.1245	10.1245	10.1241	10.1242	10.1242	10.1242
1247	10.1244	10.1243	10.1243	10.1243	10.1241	10.1241	10.1241	10.1241
1248	Undefined	Undefined	Undefined	Undefined	Undefined	Undefined	Undefined	Undefined
1249	Undefined	Undefined	Undefined	Undefined	Undefined	Undefined	Undefined	Undefined
1250	Undefined	Undefined	Undefined	Undefined	Undefined	Undefined	Undefined	Undefined
1251	Undefined	Undefined	Undefined	Undefined	Undefined	Undefined	Undefined	Undefined
1252	Undefined	Undefined	Undefined	Undefined	Undefined	Undefined	Undefined	Undefined
1253	Undefined	Undefined	Undefined	Undefined	Undefined	Undefined	Undefined	Undefined
1254	Undefined	Undefined	Undefined	Undefined	Undefined	Undefined	Undefined	Undefined
1255	Undefined	Undefined	Undefined	Undefined	Undefined	Undefined	Undefined	Undefined
1256	Undefined	Undefined	Undefined	Undefined	Undefined	Undefined	Undefined	Undefined
1257	Undefined	Undefined	Undefined	Undefined	Undefined	Undefined	Undefined	Undefined
1258	Undefined	Undefined	Undefined	Undefined	Undefined	Undefined	Undefined	Undefined
1259	Undefined	Undefined	Undefined	Undefined	Undefined	Undefined	Undefined	Undefined
1260	Undefined	Undefined	Undefined	Undefined	Undefined	Undefined	Undefined	Undefined
1261	Undefined	Undefined	Undefined	Undefined	Undefined	Undefined	Undefined	Undefined
1262	Undefined	Undefined	Undefined	Undefined	Undefined	Undefined	Undefined	Undefined
1263	10.118	10.1186	10.1187	10.1188	10.1177	10.1182	10.1183	10.1184
1264	10.1212	10.1213	10.1213	10.1213	10.1209	10.1209	10.1209	10.121
1265	10.1131	10.1168	10.1171	10.1171	10.1141	10.1164	10.1167	10.1167
1266	10.1119	10.1162	10.115	10.1147	10.1125	10.1159	10.1146	10.1143
1267	10.8001	10.1153	10.105	10.1024	10.738	10.1153	10.105	10.1021
1268	10.1569	10.1169	10.1121	10.1103	10.1481	10.1167	10.1117	10.11
1269	13.5865	10.1261	10.0944	10.0853	13.5816	10.126	10.0948	10.0852
1270	17.2829	10.1062	10.0777	10.0829	17.5849	10.1057	10.0784	10.0839
1271	Undefined	Undefined	Undefined	Undefined	Undefined	Undefined	Undefined	Undefined
1272	10.1194	10.1213	10.1213	10.1213	10.1191	10.121	10.121	10.121
1273	10.1238	10.1237	10.1237	10.1237	10.1235	10.1234	10.1234	10.1234
1274	10.5319	10.1078	10.1057	10.1047	10.5551	10.1075	10.1054	10.1044
1275	10.1162	10.12	10.1201	10.1201	10.1159	10.1198	10.1198	10.1198
1276	10.107	10.1156	10.1158	10.1158	10.1064	10.1153	10.1155	10.1155
1277	10.1089	10.1158	10.1162	10.1162	10.1082	10.1156	10.1159	10.116
1278	10.1577	10.1138	10.114	10.1138	10.1595	10.1135	10.1137	10.1135
1279	Undefined	Undefined	Undefined	Undefined	Undefined	Undefined	Undefined	Undefined
1280	12.153	10.0977	10.0888	10.087	12.2323	10.0976	10.0884	10.0865
1281	10.9037	10.1058	10.1015	10.0999	10.9473	10.1056	10.1011	10.0995
1282	12.676	10.0954	10.0839	10.0822	12.7682	10.0954	10.0836	10.0816
1283	19.1535	10.0812	10.0652	10.063	20.7449	10.0809	10.0638	10.0616
1284	10.1227	10.1227	10.1227	10.1227	10.1224	10.1223	10.1223	10.1223
1285	10.1235	10.1235	10.1235	10.1235	10.1232	10.1232	10.1232	10.1232
1286	10.1247	10.1247	10.1247	10.1247	10.1244	10.1244	10.1244	10.1244
1287	10.1255	10.1255	10.1255	10.1255	10.1252	10.1252	10.1252	10.1252
1288	10.125	10.1249	10.1249	10.1249	10.1247	10.1246	10.1246	10.1246
1289	10.1258	10.1258	10.1258	10.1258	10.1255	10.1255	10.1255	10.1255
1290	Undefined	Undefined	Undefined	Undefined	Undefined	Undefined	Undefined	Undefined
1291	Undefined	Undefined	Undefined	Undefined	Undefined	Undefined	Undefined	Undefined
1292	Undefined	Undefined	Undefined	Undefined	Undefined	Undefined	Undefined	Undefined
1293	Undefined	Undefined	Undefined	Undefined	Undefined	Undefined	Undefined	Undefined
1294	Undefined	Undefined	Undefined	Undefined	Undefined	Undefined	Undefined	Undefined
1295	Undefined	Undefined	Undefined	Undefined	Undefined	Undefined	Undefined	Undefined
1296	Undefined	Undefined	Undefined	Undefined	Undefined	Undefined	Undefined	Undefined
1297	Undefined	Undefined	Undefined	Undefined	Undefined	Undefined	Undefined	Undefined
1298	Undefined	Undefined	Undefined	Undefined	Undefined	Undefined	Undefined	Undefined
1299	Undefined	Undefined	Undefined	Undefined	Undefined	Undefined	Undefined	Undefined
1300	Undefined	Undefined	Undefined	Undefined	Undefined	Undefined	Undefined	Undefined
1301	Undefined	Undefined	Undefined	Undefined	Undefined	Undefined	Undefined	Undefined
1302	Undefined	Undefined	Undefined	Undefined	Undefined	Undefined	Undefined	Undefined
1303	Undefined	Undefined	Undefined	Undefined	Undefined	Undefined	Undefined	Undefined
1304	Undefined	Undefined	Undefined	Undefined	Undefined	Undefined	Undefined	Undefined
1305	Undefined	Undefined	Undefined	Undefined	Undefined	Undefined	Undefined	Undefined
1306	10.1189	10.1198	10.1199	10.12	10.1188	10.1194	10.1196	10.1196
1307	10.122	10.1221	10.1222	10.1222	10.1216	10.1218	10.1218	10.1218
1308	10.1149	10.1182	10.1183	10.1183	10.1157	10.1178	10.1179	10.1179
1309	10.1117	10.1168	10.1148	10.1144	10.1122	10.1165	10.1144	10.114
1310	11.53	10.1149	10.0999	10.0961	11.4075	10.1149	10.1002	10.0959
1311	10.3077	10.1181	10.1123	10.1107	10.288	10.1179	10.112	10.1103
1312	15.8148	10.1346	10.0891	10.08	15.9562	10.1339	10.0897	10.08
1313	29.3542	14.4974	10.9285	10.154	29.5169	14.4948	10.9283	10.1538
1314	10.1249	10.1248	10.1248	10.1248	10.1246	10.1245	10.1245	10.1245
1315	10.1251	10.125	10.125	10.125	10.1248	10.1247	10.1247	10.1247
1316	10.1921	10.1138	10.1135	10.1131	10.1959	10.1135	10.1132	10.1128
1317	10.1595	10.1156	10.1157	10.1154	10.1613	10.1153	10.1154	10.1151
1318	10.1197	10.1226	10.1226	10.1226	10.1193	10.1224	10.1224	10.1224
1319	10.1104	10.117	10.1172	10.1172	10.1098	10.1167	10.1169	10.1169
1320	10.1216	10.1172	10.1174	10.1174	10.1213	10.1169	10.1172	10.1172
1321	Undefined	Undefined	Undefined	Undefined	Undefined	Undefined	Undefined	Undefined
1322	11.9824	10.0997	10.0908	10.0891	12.0555	10.0996	10.0905	10.0886
1323	10.5047	10.1114	10.1085	10.1072	10.5312	10.1111	10.1081	10.1068
1324	12.2979	10.0983	10.0874	10.0857	12.4006	10.0983	10.0871	10.0853
1325	20.3096	10.0776	10.0606	10.0583	23.3143	10.0766	10.0575	10.0552
1326	10.1239	10.1239	10.1239	10.1239	10.1236	10.1235	10.1235	10.1235
1327	10.1251	10.125	10.125	10.125	10.1247	10.1247	10.1247	10.1247
1328	10.126	10.126	10.126	10.126	10.1257	10.1257	10.1257	10.1257
1329	10.127	10.127	10.127	10.127	10.1267	10.1267	10.1267	10.1267
1330	10.1271	10.127	10.127	10.127	10.1268	10.1267	10.1267	10.1267
1331	10.1276	10.1276	10.1276	10.1276	10.1273	10.1273	10.1273	10.1273
1332	Undefined	Undefined	Undefined	Undefined	Undefined	Undefined	Undefined	Undefined
1333	Undefined	Undefined	Undefined	Undefined	Undefined	Undefined	Undefined	Undefined
1334	Undefined	Undefined	Undefined	Undefined	Undefined	Undefined	Undefined	Undefined
1335	Undefined	Undefined	Undefined	Undefined	Undefined	Undefined	Undefined	Undefined
1336	Undefined	Undefined	Undefined	Undefined	Undefined	Undefined	Undefined	Undefined
1337	Undefined	Undefined	Undefined	Undefined	Undefined	Undefined	Undefined	Undefined
1338	Undefined	Undefined	Undefined	Undefined	Undefined	Undefined	Undefined	Undefined
1339	Undefined	Undefined	Undefined	Undefined	Undefined	Undefined	Undefined	Undefined
1340	Undefined	Undefined	Undefined	Undefined	Undefined	Undefined	Undefined	Undefined
1341	Undefined	Undefined	Undefined	Undefined	Undefined	Undefined	Undefined	Undefined
1342	Undefined	Undefined	Undefined	Undefined	Undefined	Undefined	Undefined	Undefined
1343	Undefined	Undefined	Undefined	Undefined	Undefined	Undefined	Undefined	Undefined
1344	10.124	10.124	10.124	10.124	10.1236	10.1236	10.1236	10.1236
1345	Undefined	Undefined	Undefined	Undefined	Undefined	Undefined	Undefined	Undefined
1346	10.1181	10.1193	10.1196	10.1196	10.1181	10.1189	10.1192	10.1192
1347	10.1205	10.121	10.1211	10.1212	10.1202	10.1206	10.1207	10.1208
1348	10.1287	10.119	10.1147	10.1135	10.1244	10.1188	10.1144	10.1131
1349	10.1123	10.1177	10.1176	10.1174	10.1138	10.1173	10.1172	10.117
1350	11.0228	10.1172	10.1046	10.1019	10.9292	10.1171	10.1048	10.1017
1351	15.1253	10.1152	10.0885	10.0831	15.1913	10.1146	10.0892	10.0832
1352	Undefined	Undefined	Undefined	Undefined	Undefined	Undefined	Undefined	Undefined
1353	10.1263	10.1264	10.1264	10.1264	10.126	10.1262	10.1262	10.1262
1354	10.1273	10.1272	10.1272	10.1272	10.1271	10.127	10.127	10.127
1355	10.126	10.1263	10.1263	10.1263	10.1257	10.1261	10.1261	10.1261
1356	10.1988	10.1168	10.1165	10.1161	10.2025	10.1165	10.1162	10.1158
1357	10.1206	10.1208	10.1212	10.1212	10.1199	10.1206	10.1209	10.121
1358	10.124	10.125	10.125	10.125	10.1237	10.1248	10.1248	10.1248
1359	10.1155	10.1209	10.1209	10.1209	10.115	10.1206	10.1206	10.1207
1360	10.1097	10.1205	10.1208	10.1208	10.1088	10.1202	10.1205	10.1205
1361	Undefined	Undefined	Undefined	Undefined	Undefined	Undefined	Undefined	Undefined
1362	10.8113	10.1094	10.1046	10.1029	10.8552	10.1091	10.1042	10.1025
1363	10.2323	10.1156	10.1147	10.114	10.2365	10.1153	10.1144	10.1137
1364	11.6945	10.103	10.0931	10.0915	11.7956	10.103	10.0928	10.0909
1365	16.544	10.0879	10.0714	10.0693	18.9933	10.0849	10.0686	10.0666
1366	10.1252	10.1251	10.1251	10.1251	10.1248	10.1248	10.1248	10.1248
1367	10.1262	10.1262	10.1262	10.1262	10.1259	10.1259	10.1259	10.1259
1368	10.128	10.128	10.128	10.128	10.1277	10.1277	10.1277	10.1277
1369	10.1282	10.1282	10.1282	10.1282	10.1279	10.1279	10.1279	10.1279
1370	10.1281	10.1281	10.1281	10.1281	10.1278	10.1278	10.1278	10.1278
1371	Undefined	Undefined	Undefined	Undefined	Undefined	Undefined	Undefined	Undefined
1372	Undefined	Undefined	Undefined	Undefined	Undefined	Undefined	Undefined	Undefined
1373	Undefined	Undefined	Undefined	Undefined	Undefined	Undefined	Undefined	Undefined
1374	Undefined	Undefined	Undefined	Undefined	Undefined	Undefined	Undefined	Undefined
1375	Undefined	Undefined	Undefined	Undefined	Undefined	Undefined	Undefined	Undefined
1376	Undefined	Undefined	Undefined	Undefined	Undefined	Undefined	Undefined	Undefined
1377	Undefined	Undefined	Undefined	Undefined	Undefined	Undefined	Undefined	Undefined
1378	Undefined	Undefined	Undefined	Undefined	Undefined	Undefined	Undefined	Undefined
1379	Undefined	Undefined	Undefined	Undefined	Undefined	Undefined	Undefined	Undefined
1380	Undefined	Undefined	Undefined	Undefined	Undefined	Undefined	Undefined	Undefined
1381	Undefined	Undefined	Undefined	Undefined	Undefined	Undefined	Undefined	Undefined
1382	Undefined	Undefined	Undefined	Undefined	Undefined	Undefined	Undefined	Undefined
1383	Undefined	Undefined	Undefined	Undefined	Undefined	Undefined	Undefined	Undefined
1384	10.1249	10.1249	10.125	10.125	10.1245	10.1246	10.1246	10.1246
1385	Undefined	Undefined	Undefined	Undefined	Undefined	Undefined	Undefined	Undefined
1386	10.119	10.1204	10.1206	10.1207	10.1191	10.12	10.1202	10.1203
1387	10.121	10.1217	10.1219	10.122	10.1208	10.1214	10.1215	10.1216
1388	10.1656	10.1208	10.1156	10.1142	10.1573	10.1205	10.1154	10.1138
1389	10.1141	10.119	10.1184	10.1182	10.1152	10.1186	10.118	10.1178
1390	11.4979	10.1176	10.1022	10.0988	11.3691	10.1175	10.1027	10.0987
1391	17.9028	10.1051	10.0816	10.0774	18.0775	10.1043	10.0824	10.0775
1392	27.9622	14.843	11.195	10.2538	28.1163	14.8424	11.195	10.2537
1393	10.1285	10.1282	10.1282	10.1282	10.1282	10.128	10.128	10.128
1394	10.1287	10.1285	10.1285	10.1285	10.1284	10.1283	10.1283	10.1283
1395	10.129	10.129	10.129	10.129	10.1288	10.1287	10.1287	10.1287
1396	10.1212	10.1215	10.122	10.122	10.1205	10.1212	10.1217	10.1218
1397	10.1214	10.1224	10.1227	10.1227	10.121	10.1221	10.1225	10.1225
1398	10.1252	10.1265	10.1265	10.1265	10.1249	10.1263	10.1263	10.1263
1399	10.1186	10.123	10.123	10.1231	10.1181	10.1228	10.1228	10.1228
1400	10.1163	10.1226	10.1226	10.1226	10.1157	10.1223	10.1224	10.1224
1401	Undefined	Undefined	Undefined	Undefined	Undefined	Undefined	Undefined	Undefined
1402	10.6502	10.1121	10.108	10.1065	10.6837	10.1118	10.1076	10.1061
1403	10.1879	10.1197	10.1193	10.1188	10.1904	10.1195	10.119	10.1185
1404	10.8448	10.1109	10.1053	10.1036	10.8926	10.1107	10.1049	10.1031
1405	11.6651	10.1033	10.0932	10.0915	11.7463	10.1033	10.0928	10.091
1406	10.1264	10.1264	10.1264	10.1264	10.1261	10.1261	10.1261	10.1261
1407	10.1276	10.1276	10.1276	10.1276	10.1273	10.1273	10.1273	10.1273
1408	10.1289	10.1289	10.1289	10.1289	10.1286	10.1286	10.1286	10.1286
1409	10.1297	10.1297	10.1297	10.1297	10.1294	10.1294	10.1294	10.1294
1410	10.1298	10.1298	10.1298	10.1298	10.1295	10.1295	10.1295	10.1295
1411	Undefined	Undefined	Undefined	Undefined	Undefined	Undefined	Undefined	Undefined
1412	Undefined	Undefined	Undefined	Undefined	Undefined	Undefined	Undefined	Undefined
1413	Undefined	Undefined	Undefined	Undefined	Undefined	Undefined	Undefined	Undefined
1414	Undefined	Undefined	Undefined	Undefined	Undefined	Undefined	Undefined	Undefined
1415	Undefined	Undefined	Undefined	Undefined	Undefined	Undefined	Undefined	Undefined
1416	Undefined	Undefined	Undefined	Undefined	Undefined	Undefined	Undefined	Undefined
1417	Undefined	Undefined	Undefined	Undefined	Undefined	Undefined	Undefined	Undefined
1418	Undefined	Undefined	Undefined	Undefined	Undefined	Undefined	Undefined	Undefined
1419	Undefined	Undefined	Undefined	Undefined	Undefined	Undefined	Undefined	Undefined
1420	Undefined	Undefined	Undefined	Undefined	Undefined	Undefined	Undefined	Undefined
1421	Undefined	Undefined	Undefined	Undefined	Undefined	Undefined	Undefined	Undefined
1422	Undefined	Undefined	Undefined	Undefined	Undefined	Undefined	Undefined	Undefined
1423	Undefined	Undefined	Undefined	Undefined	Undefined	Undefined	Undefined	Undefined
1424	Undefined	Undefined	Undefined	Undefined	Undefined	Undefined	Undefined	Undefined
1425	10.1264	10.1264	10.1264	10.1264	10.1261	10.1261	10.1261	10.1261
1426	10.1247	10.1248	10.1249	10.125	10.1244	10.1244	10.1246	10.1246
1427	Undefined	Undefined	Undefined	Undefined	Undefined	Undefined	Undefined	Undefined
1428	10.1185	10.1203	10.1205	10.1205	10.1187	10.1199	10.1201	10.1202
1429	10.1222	10.1228	10.123	10.123	10.122	10.1224	10.1226	10.1226
1430	10.2376	10.1223	10.1136	10.1113	10.2137	10.1222	10.1136	10.111
1431	10.1118	10.12	10.1187	10.1182	10.1141	10.1197	10.1183	10.1179
1432	11.2627	10.1196	10.1054	10.1026	11.1667	10.1195	10.106	10.1024
1433	14.9721	10.1286	10.0889	10.0824	15.0006	10.1276	10.0899	10.0826
1434	Undefined	Undefined	Undefined	Undefined	Undefined	Undefined	Undefined	Undefined
1435	10.1298	10.1297	10.1297	10.1297	10.1296	10.1294	10.1294	10.1294
1436	10.1304	10.1304	10.1304	10.1304	10.1302	10.1301	10.1301	10.1301
1437	10.1292	10.1292	10.1292	10.1292	10.1289	10.1289	10.1289	10.1289
1438	10.1275	10.1244	10.1247	10.1247	10.1271	10.1241	10.1244	10.1244
1439	10.1239	10.1252	10.1254	10.1254	10.1235	10.125	10.1251	10.1251
1440	10.1244	10.1262	10.1263	10.1263	10.1241	10.126	10.126	10.126
1441	10.1224	10.1259	10.1259	10.1259	10.1219	10.1256	10.1257	10.1257
1442	25.2374	10.1491	10.0494	10.0471	21.8808	10.0818	10.0615	10.06
1443	10.2473	10.1179	10.1166	10.1157	10.2529	10.1176	10.1163	10.1154
1444	10.1272	10.1246	10.125	10.125	10.1267	10.1243	10.1247	10.1247
1445	10.3161	10.1182	10.1157	10.1143	10.3256	10.118	10.1153	10.1139
1446	11.2643	10.1075	10.0984	10.0968	11.3101	10.1077	10.0981	10.0964
1447	10.1287	10.1287	10.1287	10.1287	10.1284	10.1284	10.1284	10.1284
1448	10.1277	10.1276	10.1276	10.1276	10.1273	10.1273	10.1273	10.1273
1449	10.1303	10.1303	10.1303	10.1303	10.13	10.13	10.13	10.13
1450	10.1301	10.1301	10.1301	10.1301	10.1298	10.1298	10.1298	10.1298
1451	10.1305	10.1305	10.1305	10.1305	10.1303	10.1303	10.1303	10.1303
1452	Undefined	Undefined	Undefined	Undefined	Undefined	Undefined	Undefined	Undefined
1453	Undefined	Undefined	Undefined	Undefined	Undefined	Undefined	Undefined	Undefined
1454	Undefined	Undefined	Undefined	Undefined	Undefined	Undefined	Undefined	Undefined
1455	Undefined	Undefined	Undefined	Undefined	Undefined	Undefined	Undefined	Undefined
1456	Undefined	Undefined	Undefined	Undefined	Undefined	Undefined	Undefined	Undefined
1457	Undefined	Undefined	Undefined	Undefined	Undefined	Undefined	Undefined	Undefined
1458	Undefined	Undefined	Undefined	Undefined	Undefined	Undefined	Undefined	Undefined
1459	Undefined	Undefined	Undefined	Undefined	Undefined	Undefined	Undefined	Undefined
1460	Undefined	Undefined	Undefined	Undefined	Undefined	Undefined	Undefined	Undefined
1461	Undefined	Undefined	Undefined	Undefined	Undefined	Undefined	Undefined	Undefined
1462	Undefined	Undefined	Undefined	Undefined	Undefined	Undefined	Undefined	Undefined
1463	Undefined	Undefined	Undefined	Undefined	Undefined	Undefined	Undefined	Undefined
1464	Undefined	Undefined	Undefined	Undefined	Undefined	Undefined	Undefined	Undefined
1465	10.1274	10.1274	10.1274	10.1274	10.127	10.127	10.1271	10.1271
1466	10.1262	10.1263	10.1264	10.1264	10.1258	10.1259	10.1261	10.1261
1467	Undefined	Undefined	Undefined	Undefined	Undefined	Undefined	Undefined	Undefined
1468	10.1202	10.1219	10.122	10.122	10.1204	10.1215	10.1216	10.1216
1469	10.2694	10.1239	10.1158	10.1138	10.249	10.1237	10.1157	10.1135
1470	10.1331	10.1217	10.1193	10.1186	10.1322	10.1214	10.1189	10.1182
1471	12.5071	10.1187	10.0986	10.0951	12.3389	10.1187	10.0998	10.0951
1472	18.1186	10.0942	10.0733	10.0698	18.349	10.0923	10.0743	10.0701
1473	10.1313	10.1311	10.1311	10.1311	10.131	10.1309	10.1309	10.1309
1474	10.132	10.1319	10.1319	10.1319	10.1317	10.1317	10.1317	10.1317
1475	10.1307	10.1308	10.1308	10.1308	10.1304	10.1305	10.1305	10.1305
1476	10.1264	10.127	10.1271	10.1271	10.1259	10.1267	10.1269	10.1269
1477	10.1228	10.1267	10.1267	10.1268	10.1224	10.1265	10.1265	10.1265
1478	10.1259	10.1278	10.1279	10.1279	10.1256	10.1276	10.1276	10.1276
1479	12.1764	10.1052	10.089	10.0884	12.2157	10.1023	10.09	10.0891
1480	10.2112	10.1213	10.1205	10.1198	10.2149	10.1211	10.1202	10.1195
1481	10.132	10.1269	10.1272	10.1272	10.1316	10.1266	10.1269	10.1269
1482	10.4349	10.1184	10.1153	10.1138	10.4517	10.1182	10.115	10.1135
1483	11.2807	10.1075	10.0982	10.0966	11.3058	10.1076	10.0979	10.0962
1484	10.1298	10.1298	10.1298	10.1298	10.1295	10.1295	10.1295	10.1295
1485	10.1289	10.1289	10.1289	10.1289	10.1286	10.1286	10.1286	10.1286
1486	10.1318	10.1318	10.1318	10.1318	10.1315	10.1315	10.1315	10.1315
1487	10.1309	10.1309	10.1309	10.1309	10.1306	10.1306	10.1306	10.1306
1488	10.1326	10.1326	10.1326	10.1326	10.1323	10.1323	10.1323	10.1323
1489	Undefined	Undefined	Undefined	Undefined	Undefined	Undefined	Undefined	Undefined
1490	Undefined	Undefined	Undefined	Undefined	Undefined	Undefined	Undefined	Undefined
1491	Undefined	Undefined	Undefined	Undefined	Undefined	Undefined	Undefined	Undefined
1492	Undefined	Undefined	Undefined	Undefined	Undefined	Undefined	Undefined	Undefined
1493	Undefined	Undefined	Undefined	Undefined	Undefined	Undefined	Undefined	Undefined
1494	Undefined	Undefined	Undefined	Undefined	Undefined	Undefined	Undefined	Undefined
1495	Undefined	Undefined	Undefined	Undefined	Undefined	Undefined	Undefined	Undefined
1496	Undefined	Undefined	Undefined	Undefined	Undefined	Undefined	Undefined	Undefined
1497	Undefined	Undefined	Undefined	Undefined	Undefined	Undefined	Undefined	Undefined
1498	Undefined	Undefined	Undefined	Undefined	Undefined	Undefined	Undefined	Undefined
1499	Undefined	Undefined	Undefined	Undefined	Undefined	Undefined	Undefined	Undefined
1500	Undefined	Undefined	Undefined	Undefined	Undefined	Undefined	Undefined	Undefined
1501	Undefined	Undefined	Undefined	Undefined	Undefined	Undefined	Undefined	Undefined
1502	Undefined	Undefined	Undefined	Undefined	Undefined	Undefined	Undefined	Undefined
1503	10.1288	10.1288	10.1288	10.1288	10.1285	10.1285	10.1285	10.1285
1504	10.1267	10.1268	10.127	10.1271	10.1263	10.1265	10.1267	10.1268
1505	Undefined	Undefined	Undefined	Undefined	Undefined	Undefined	Undefined	Undefined
1506	10.1214	10.123	10.123	10.1231	10.1217	10.1226	10.1227	10.1227
1507	10.2673	10.1251	10.1152	10.1129	10.248	10.125	10.1154	10.1127
1508	10.1238	10.1225	10.1207	10.1199	10.1245	10.1221	10.1203	10.1196
1509	12.062	10.1208	10.1022	10.0992	11.898	10.1207	10.1034	10.0992
1510	16.5959	10.1049	10.0796	10.0755	16.7025	10.1034	10.0806	10.0758
1511	10.1324	10.1323	10.1323	10.1323	10.1322	10.1321	10.1321	10.1321
1512	10.1337	10.1337	10.1337	10.1337	10.1334	10.1335	10.1335	10.1335
1513	10.1314	10.1316	10.1316	10.1316	10.1312	10.1314	10.1314	10.1314
1514	10.127	10.1293	10.1293	10.1294	10.1265	10.129	10.1291	10.1291
1515	10.1263	10.1301	10.1301	10.1301	10.1259	10.1298	10.1299	10.1299
1516	10.1292	10.1302	10.1302	10.1302	10.129	10.13	10.13	10.13
1517	10.129	10.1298	10.1299	10.1299	10.1285	10.1295	10.1297	10.1297
1518	10.8115	10.1102	10.1021	10.101	10.8657	10.1112	10.1015	10.1003
1519	10.1374	10.1259	10.1263	10.1263	10.137	10.1257	10.126	10.126
1520	10.2304	10.1221	10.1201	10.1189	10.2364	10.1218	10.1198	10.1186
1521	10.3904	10.1194	10.1139	10.1114	10.4056	10.1192	10.1136	10.1111
1522	10.1303	10.1303	10.1303	10.1303	10.13	10.13	10.13	10.13
1523	10.132	10.132	10.132	10.132	10.1317	10.1317	10.1317	10.1317
1524	10.1336	10.1336	10.1336	10.1336	10.1333	10.1333	10.1333	10.1333
1525	11.1706	10.1052	10.0946	10.0948	11.2478	10.1055	10.0944	10.0945
1526	Undefined	Undefined	Undefined	Undefined	Undefined	Undefined	Undefined	Undefined
1527	Undefined	Undefined	Undefined	Undefined	Undefined	Undefined	Undefined	Undefined
1528	Undefined	Undefined	Undefined	Undefined	Undefined	Undefined	Undefined	Undefined
1529	Undefined	Undefined	Undefined	Undefined	Undefined	Undefined	Undefined	Undefined
1530	Undefined	Undefined	Undefined	Undefined	Undefined	Undefined	Undefined	Undefined
1531	Undefined	Undefined	Undefined	Undefined	Undefined	Undefined	Undefined	Undefined
1532	Undefined	Undefined	Undefined	Undefined	Undefined	Undefined	Undefined	Undefined
1533	Undefined	Undefined	Undefined	Undefined	Undefined	Undefined	Undefined	Undefined
1534	Undefined	Undefined	Undefined	Undefined	Undefined	Undefined	Undefined	Undefined
1535	Undefined	Undefined	Undefined	Undefined	Undefined	Undefined	Undefined	Undefined
1536	Undefined	Undefined	Undefined	Undefined	Undefined	Undefined	Undefined	Undefined
1537	Undefined	Undefined	Undefined	Undefined	Undefined	Undefined	Undefined	Undefined
1538	Undefined	Undefined	Undefined	Undefined	Undefined	Undefined	Undefined	Undefined
1539	10.1299	10.1299	10.1299	10.1299	10.1296	10.1296	10.1296	10.1296
1540	10.1243	10.1251	10.1256	10.1258	10.1241	10.1247	10.1252	10.1254
1541	10.1295	10.1294	10.1294	10.1295	10.1291	10.1291	10.1291	10.1291
1542	Undefined	Undefined	Undefined	Undefined	Undefined	Undefined	Undefined	Undefined
1543	10.1212	10.1236	10.1226	10.1222	10.1222	10.1232	10.1222	10.1219
1544	10.7136	10.1266	10.1118	10.1091	10.6341	10.1267	10.1127	10.1089
1545	10.1617	10.1247	10.1195	10.1179	10.1606	10.1245	10.1192	10.1176
1546	35.8544	10.0741	10.0379	10.0349	31.2149	10.0719	10.0508	10.0472
1547	14.013	10.113	10.0903	10.0868	13.7927	10.1126	10.0917	10.0873
1548	10.1342	10.1341	10.1341	10.1341	10.134	10.1338	10.1338	10.1338
1549	10.135	10.135	10.135	10.135	10.1347	10.1348	10.1348	10.1348
1550	10.1346	10.1344	10.1344	10.1344	10.1344	10.1341	10.1341	10.1341
1551	10.1291	10.1307	10.1308	10.1308	10.1286	10.1304	10.1305	10.1305
1552	10.1277	10.1311	10.1311	10.1311	10.1273	10.1308	10.1309	10.1309
1553	10.1303	10.1318	10.1318	10.1318	10.13	10.1315	10.1315	10.1315
1554	10.132	10.1321	10.1322	10.1322	10.1315	10.1319	10.132	10.132
1555	10.3918	10.1217	10.1147	10.1123	10.409	10.1214	10.1144	10.1119
1556	10.1369	10.1291	10.1294	10.1293	10.1365	10.1288	10.1291	10.129
1557	10.1764	10.1248	10.1247	10.1244	10.1784	10.1245	10.1244	10.1241
1558	10.3618	10.1216	10.1171	10.1152	10.3697	10.1214	10.1168	10.1148
1559	10.1318	10.1317	10.1317	10.1317	10.1314	10.1314	10.1314	10.1314
1560	10.1334	10.1334	10.1334	10.1334	10.1331	10.1331	10.1331	10.1331
1561	10.1348	10.1348	10.1348	10.1348	10.1346	10.1345	10.1345	10.1345
1562	10.768	10.1085	10.0999	10.1003	10.8323	10.109	10.0996	10.0999
1563	10.4419	10.122	10.1133	10.1107	10.4587	10.1219	10.1129	10.1103
1564	26.0453	14.2273	11.0801	10.2454	26.0878	14.2392	11.083	10.2459
1565	Undefined	Undefined	Undefined	Undefined	Undefined	Undefined	Undefined	Undefined
1566	Undefined	Undefined	Undefined	Undefined	Undefined	Undefined	Undefined	Undefined
1567	Undefined	Undefined	Undefined	Undefined	Undefined	Undefined	Undefined	Undefined
1568	Undefined	Undefined	Undefined	Undefined	Undefined	Undefined	Undefined	Undefined
1569	Undefined	Undefined	Undefined	Undefined	Undefined	Undefined	Undefined	Undefined
1570	Undefined	Undefined	Undefined	Undefined	Undefined	Undefined	Undefined	Undefined
1571	Undefined	Undefined	Undefined	Undefined	Undefined	Undefined	Undefined	Undefined
1572	Undefined	Undefined	Undefined	Undefined	Undefined	Undefined	Undefined	Undefined
1573	Undefined	Undefined	Undefined	Undefined	Undefined	Undefined	Undefined	Undefined
1574	Undefined	Undefined	Undefined	Undefined	Undefined	Undefined	Undefined	Undefined
1575	Undefined	Undefined	Undefined	Undefined	Undefined	Undefined	Undefined	Undefined
1576	10.1316	10.1316	10.1316	10.1316	10.1313	10.1313	10.1313	10.1313
1577	10.1251	10.1262	10.1266	10.1267	10.1251	10.1258	10.1262	10.1263
1578	10.13	10.1301	10.1302	10.1302	10.1296	10.1297	10.1298	10.1299
1579	Undefined	Undefined	Undefined	Undefined	Undefined	Undefined	Undefined	Undefined
1580	10.1242	10.1255	10.1244	10.124	10.1252	10.1252	10.1241	10.1236
1581	10.8163	10.1277	10.1125	10.1099	10.7309	10.1278	10.1135	10.1098
1582	10.2136	10.1264	10.1196	10.1178	10.2054	10.1262	10.1194	10.1176
1583	24.9359	10.0845	10.0596	10.0563	19.9271	10.0906	10.0707	10.0672
1584	13.3949	10.1157	10.0947	10.0906	13.1502	10.1154	10.0958	10.0918
1585	10.1359	10.1359	10.1359	10.1359	10.1357	10.1357	10.1357	10.1357
1586	10.1356	10.1356	10.1356	10.1356	10.1354	10.1354	10.1354	10.1354
1587	10.1356	10.1355	10.1355	10.1355	10.1354	10.1352	10.1352	10.1352
1588	10.1314	10.1343	10.1343	10.1343	10.131	10.134	10.1341	10.1341
1589	10.1305	10.1337	10.1337	10.1337	10.1302	10.1335	10.1335	10.1335
1590	10.1343	10.1342	10.1342	10.1342	10.1341	10.134	10.134	10.134
1591	10.13	10.1355	10.1355	10.1355	10.1296	10.1352	10.1353	10.1353
1592	10.3336	10.124	10.1189	10.1169	10.3434	10.1239	10.1186	10.1166
1593	10.1397	10.1298	10.13	10.1299	10.1395	10.1296	10.1297	10.1297
1594	10.1727	10.1265	10.1262	10.1258	10.1746	10.1262	10.1259	10.1256
1595	10.1332	10.1332	10.1332	10.1332	10.1329	10.1329	10.1329	10.1329
1596	10.1347	10.1347	10.1347	10.1347	10.1344	10.1344	10.1344	10.1344
1597	10.1355	10.1355	10.1355	10.1355	10.1352	10.1352	10.1352	10.1352
1598	10.7021	10.0796	10.0914	10.0975	10.7748	10.08	10.0911	10.0971
1599	10.3492	10.1261	10.118	10.1155	10.3599	10.1259	10.1177	10.1152
1600	Undefined	Undefined	Undefined	Undefined	Undefined	Undefined	Undefined	Undefined
1601	Undefined	Undefined	Undefined	Undefined	Undefined	Undefined	Undefined	Undefined
1602	Undefined	Undefined	Undefined	Undefined	Undefined	Undefined	Undefined	Undefined
1603	Undefined	Undefined	Undefined	Undefined	Undefined	Undefined	Undefined	Undefined
1604	Undefined	Undefined	Undefined	Undefined	Undefined	Undefined	Undefined	Undefined
1605	Undefined	Undefined	Undefined	Undefined	Undefined	Undefined	Undefined	Undefined
1606	Undefined	Undefined	Undefined	Undefined	Undefined	Undefined	Undefined	Undefined
1607	Undefined	Undefined	Undefined	Undefined	Undefined	Undefined	Undefined	Undefined
1608	Undefined	Undefined	Undefined	Undefined	Undefined	Undefined	Undefined	Undefined
1609	Undefined	Undefined	Undefined	Undefined	Undefined	Undefined	Undefined	Undefined
1610	10.1328	10.1328	10.1328	10.1328	10.1325	10.1325	10.1325	10.1325
1611	10.1235	10.1252	10.1257	10.1257	10.1239	10.1249	10.1253	10.1254
1612	10.128	10.1285	10.1288	10.1289	10.1277	10.1281	10.1285	10.1286
1613	10.1323	10.1322	10.1322	10.1322	10.1319	10.1319	10.1319	10.1319
1614	Undefined	Undefined	Undefined	Undefined	Undefined	Undefined	Undefined	Undefined
1615	10.1269	10.127	10.1245	10.1234	10.1297	10.1267	10.1241	10.1231
1616	11.2955	10.1291	10.1085	10.1052	11.1471	10.1293	10.1103	10.1053
1617	10.217	10.1273	10.1209	10.1191	10.2086	10.1272	10.1208	10.1189
1618	Undefined	Undefined	Undefined	Undefined	Undefined	Undefined	Undefined	Undefined
1619	16.4452	10.0991	10.0824	10.0768	15.1054	10.1012	10.0828	10.0802
1620	10.1371	10.1371	10.1371	10.1371	10.1368	10.1368	10.1368	10.1368
1621	10.1377	10.1377	10.1377	10.1377	10.1375	10.1375	10.1375	10.1375
1622	10.1377	10.1375	10.1375	10.1375	10.1374	10.1373	10.1373	10.1373
1623	10.1331	10.1357	10.1357	10.1358	10.1328	10.1355	10.1355	10.1355
1624	10.1349	10.1354	10.1354	10.1354	10.1346	10.1352	10.1352	10.1352
1625	10.1337	10.1374	10.1375	10.1375	10.1332	10.1372	10.1372	10.1373
1626	10.1649	10.1301	10.1299	10.1295	10.167	10.1298	10.1296	10.1292
1627	10.1304	10.1359	10.136	10.136	10.1297	10.1357	10.1358	10.1357
1628	10.1652	10.1299	10.1297	10.1293	10.1667	10.1296	10.1294	10.1291
1629	10.1343	10.1343	10.1343	10.1343	10.134	10.134	10.134	10.134
1630	10.1352	10.1352	10.1352	10.1352	10.1349	10.1349	10.1349	10.1349
1631	10.1372	10.1372	10.1372	10.1372	10.137	10.137	10.137	10.137
1632	10.1378	10.1378	10.1378	10.1378	10.1376	10.1376	10.1376	10.1376
1633	Undefined	Undefined	Undefined	Undefined	Undefined	Undefined	Undefined	Undefined
1634	10.5049	10.1267	10.1099	10.1066	10.5261	10.1266	10.1096	10.1061
1635	10.2261	10.1276	10.1249	10.1239	10.2318	10.1274	10.1246	10.1236
1636	10.8102	10.0906	10.0864	10.0868	10.8624	10.0908	10.0862	10.0864
1637	Undefined	Undefined	Undefined	Undefined	Undefined	Undefined	Undefined	Undefined
1638	Undefined	Undefined	Undefined	Undefined	Undefined	Undefined	Undefined	Undefined
1639	Undefined	Undefined	Undefined	Undefined	Undefined	Undefined	Undefined	Undefined
1640	Undefined	Undefined	Undefined	Undefined	Undefined	Undefined	Undefined	Undefined
1641	Undefined	Undefined	Undefined	Undefined	Undefined	Undefined	Undefined	Undefined
1642	Undefined	Undefined	Undefined	Undefined	Undefined	Undefined	Undefined	Undefined
1643	Undefined	Undefined	Undefined	Undefined	Undefined	Undefined	Undefined	Undefined
1644	Undefined	Undefined	Undefined	Undefined	Undefined	Undefined	Undefined	Undefined
1645	Undefined	Undefined	Undefined	Undefined	Undefined	Undefined	Undefined	Undefined
1646	Undefined	Undefined	Undefined	Undefined	Undefined	Undefined	Undefined	Undefined
1647	10.1343	10.1343	10.1343	10.1343	10.134	10.134	10.134	10.134
1648	10.1266	10.1275	10.127	10.1269	10.127	10.1271	10.1267	10.1266
1649	10.1285	10.1293	10.1296	10.1297	10.1283	10.1289	10.1293	10.1294
1650	10.1329	10.1329	10.1329	10.1329	10.1326	10.1326	10.1326	10.1326
1651	Undefined	Undefined	Undefined	Undefined	Undefined	Undefined	Undefined	Undefined
1652	10.132	10.1285	10.1263	10.1256	10.1334	10.1282	10.126	10.1253
1653	11.1976	10.1297	10.1113	10.1079	11.0785	10.1299	10.1123	10.1079
1654	10.3558	10.1298	10.1198	10.1175	10.3224	10.1298	10.1199	10.1173
1655	14.4555	10.1046	10.091	10.0834	12.2751	10.1095	10.0918	10.0894
1656	10.1393	10.1397	10.1397	10.1397	10.1392	10.1395	10.1395	10.1395
1657	10.1379	10.1379	10.1379	10.1379	10.1377	10.1377	10.1377	10.1377
1658	10.1387	10.1387	10.1387	10.1387	10.1385	10.1385	10.1385	10.1385
1659	10.1387	10.1386	10.1386	10.1386	10.1385	10.1384	10.1384	10.1384
1660	10.1385	10.1379	10.1379	10.1379	10.1384	10.1377	10.1377	10.1377
1661	10.1382	10.1379	10.1379	10.1379	10.138	10.1376	10.1376	10.1376
1662	10.1339	10.1382	10.1383	10.1383	10.1334	10.138	10.138	10.138
1663	10.1714	10.1327	10.1319	10.1314	10.1733	10.1325	10.1317	10.1311
1664	10.1382	10.1359	10.136	10.136	10.1378	10.1357	10.1358	10.1357
1665	10.1348	10.1348	10.1348	10.1348	10.1345	10.1345	10.1345	10.1345
1666	10.1363	10.1363	10.1363	10.1363	10.1361	10.1361	10.1361	10.1361
1667	10.1375	10.1375	10.1375	10.1375	10.1372	10.1372	10.1372	10.1372
1668	10.1391	10.1391	10.1391	10.1391	10.1388	10.1388	10.1388	10.1388
1669	Undefined	Undefined	Undefined	Undefined	Undefined	Undefined	Undefined	Undefined
1670	Undefined	Undefined	Undefined	Undefined	Undefined	Undefined	Undefined	Undefined
1671	10.4348	10.1093	10.1062	10.1075	10.4584	10.1093	10.1059	10.1071
1672	10.2041	10.1307	10.1284	10.1274	10.2082	10.1305	10.1281	10.1272
1673	10.469	10.1031	10.0996	10.1003	10.496	10.1033	10.0994	10.0999
1674	Undefined	Undefined	Undefined	Undefined	Undefined	Undefined	Undefined	Undefined
1675	Undefined	Undefined	Undefined	Undefined	Undefined	Undefined	Undefined	Undefined
1676	Undefined	Undefined	Undefined	Undefined	Undefined	Undefined	Undefined	Undefined
1677	Undefined	Undefined	Undefined	Undefined	Undefined	Undefined	Undefined	Undefined
1678	Undefined	Undefined	Undefined	Undefined	Undefined	Undefined	Undefined	Undefined
1679	Undefined	Undefined	Undefined	Undefined	Undefined	Undefined	Undefined	Undefined
1680	Undefined	Undefined	Undefined	Undefined	Undefined	Undefined	Undefined	Undefined
1681	Undefined	Undefined	Undefined	Undefined	Undefined	Undefined	Undefined	Undefined
1682	Undefined	Undefined	Undefined	Undefined	Undefined	Undefined	Undefined	Undefined
1683	Undefined	Undefined	Undefined	Undefined	Undefined	Undefined	Undefined	Undefined
1684	10.1352	10.1352	10.1352	10.1352	10.1349	10.1349	10.1349	10.1349
1685	10.1258	10.128	10.1285	10.1286	10.1261	10.1276	10.1281	10.1282
1686	10.1314	10.1315	10.1317	10.1318	10.131	10.1312	10.1314	10.1314
1687	10.1347	10.1347	10.1347	10.1347	10.1344	10.1344	10.1344	10.1344
1688	Undefined	Undefined	Undefined	Undefined	Undefined	Undefined	Undefined	Undefined
1689	10.1343	10.1298	10.127	10.126	10.1367	10.1295	10.1266	10.1257
1690	11.8498	10.1311	10.1072	10.1022	11.6934	10.1314	10.1074	10.1019
1691	10.3447	10.1309	10.1211	10.1187	10.3171	10.1309	10.1212	10.1186
1692	13.5847	10.1094	10.0991	10.0888	13.7604	10.1064	10.0883	10.0859
1693	10.1417	10.1412	10.1412	10.1412	10.1416	10.141	10.141	10.141
1694	10.1395	10.1395	10.1395	10.1395	10.1393	10.1393	10.1393	10.1393
1695	10.1403	10.1403	10.1403	10.1403	10.1401	10.1401	10.1401	10.1401
1696	10.1406	10.1406	10.1406	10.1406	10.1404	10.1404	10.1404	10.1404
1697	10.1394	10.1392	10.1392	10.1392	10.1392	10.139	10.139	10.139
1698	10.1421	10.1416	10.1416	10.1416	10.142	10.1414	10.1414	10.1414
1699	10.1386	10.1409	10.141	10.141	10.1383	10.1407	10.1408	10.1408
1700	10.1309	10.1402	10.1401	10.1399	10.1299	10.14	10.1399	10.1396
1701	10.1323	10.14	10.1401	10.1401	10.1316	10.1397	10.1399	10.1398
1702	10.1365	10.1365	10.1365	10.1365	10.1362	10.1362	10.1362	10.1362
1703	10.1387	10.1387	10.1387	10.1387	10.1384	10.1384	10.1384	10.1384
1704	10.1395	10.1395	10.1395	10.1395	10.1392	10.1392	10.1392	10.1392
1705	Undefined	Undefined	Undefined	Undefined	Undefined	Undefined	Undefined	Undefined
1706	Undefined	Undefined	Undefined	Undefined	Undefined	Undefined	Undefined	Undefined
1707	Undefined	Undefined	Undefined	Undefined	Undefined	Undefined	Undefined	Undefined
1708	10.1322	10.1399	10.139	10.1381	10.1311	10.1397	10.1388	10.1379
1709	10.3134	10.1177	10.1137	10.1129	10.3266	10.1177	10.1135	10.1126
1710	10.2332	10.1278	10.1249	10.124	10.2394	10.1276	10.1247	10.1238
1711	10.4055	10.1052	10.1019	10.1024	10.4286	10.1055	10.1016	10.102
1712	Undefined	Undefined	Undefined	Undefined	Undefined	Undefined	Undefined	Undefined
1713	Undefined	Undefined	Undefined	Undefined	Undefined	Undefined	Undefined	Undefined
1714	Undefined	Undefined	Undefined	Undefined	Undefined	Undefined	Undefined	Undefined
1715	Undefined	Undefined	Undefined	Undefined	Undefined	Undefined	Undefined	Undefined
1716	Undefined	Undefined	Undefined	Undefined	Undefined	Undefined	Undefined	Undefined
1717	Undefined	Undefined	Undefined	Undefined	Undefined	Undefined	Undefined	Undefined
1718	Undefined	Undefined	Undefined	Undefined	Undefined	Undefined	Undefined	Undefined
1719	Undefined	Undefined	Undefined	Undefined	Undefined	Undefined	Undefined	Undefined
1720	Undefined	Undefined	Undefined	Undefined	Undefined	Undefined	Undefined	Undefined
1721	Undefined	Undefined	Undefined	Undefined	Undefined	Undefined	Undefined	Undefined
1722	10.1366	10.1366	10.1366	10.1366	10.1363	10.1363	10.1363	10.1363
1723	10.1285	10.1298	10.1297	10.1297	10.1289	10.1295	10.1294	10.1293
1724	10.1318	10.1322	10.1325	10.1326	10.1315	10.1319	10.1322	10.1323
1725	10.1353	10.1352	10.1353	10.1353	10.135	10.1349	10.135	10.135
1726	Undefined	Undefined	Undefined	Undefined	Undefined	Undefined	Undefined	Undefined
1727	10.1298	10.1307	10.1294	10.1289	10.1313	10.1303	10.1291	10.1286
1728	10.1787	10.1311	10.1252	10.1236	10.1781	10.131	10.1249	10.1233
1729	11.0501	10.1332	10.1147	10.1108	10.9177	10.1334	10.1157	10.1109
1730	13.4009	10.1033	10.1029	10.0902	12.6997	10.1069	10.0927	10.092
1731	10.1374	10.1416	10.1414	10.1411	10.1368	10.1414	10.1411	10.1408
1732	10.1426	10.1426	10.1426	10.1426	10.1424	10.1424	10.1424	10.1424
1733	10.1404	10.1404	10.1404	10.1404	10.1402	10.1402	10.1402	10.1402
1734	10.1409	10.1409	10.1409	10.1409	10.1407	10.1407	10.1407	10.1407
1735	10.1417	10.1417	10.1417	10.1417	10.1415	10.1415	10.1415	10.1415
1736	10.1417	10.1418	10.1418	10.1418	10.1414	10.1416	10.1415	10.1415
1737	10.1425	10.1422	10.1422	10.1422	10.1424	10.1419	10.142	10.142
1738	10.1439	10.1439	10.1438	10.1438	10.1437	10.1436	10.1436	10.1436
1739	10.1377	10.1412	10.1413	10.1413	10.1372	10.141	10.1411	10.1411
1740	10.1356	10.141	10.141	10.141	10.135	10.1407	10.1408	10.1408
1741	10.1412	10.1412	10.1412	10.1412	10.141	10.141	10.141	10.141
1742	10.1373	10.1373	10.1373	10.1373	10.137	10.137	10.137	10.137
1743	10.1393	10.1393	10.1393	10.1393	10.139	10.139	10.139	10.139
1744	10.1406	10.1406	10.1406	10.1406	10.1404	10.1404	10.1404	10.1404
1745	Undefined	Undefined	Undefined	Undefined	Undefined	Undefined	Undefined	Undefined
1746	Undefined	Undefined	Undefined	Undefined	Undefined	Undefined	Undefined	Undefined
1747	Undefined	Undefined	Undefined	Undefined	Undefined	Undefined	Undefined	Undefined
1748	Undefined	Undefined	Undefined	Undefined	Undefined	Undefined	Undefined	Undefined
1749	Undefined	Undefined	Undefined	Undefined	Undefined	Undefined	Undefined	Undefined
1750	Undefined	Undefined	Undefined	Undefined	Undefined	Undefined	Undefined	Undefined
1751	10.1545	10.1404	10.1394	10.1386	10.1549	10.1401	10.1392	10.1384
1752	10.251	10.1236	10.1198	10.1189	10.259	10.1235	10.1196	10.1186
1753	10.288	10.1109	10.1079	10.1083	10.3016	10.1112	10.1077	10.108
1754	10.2248	10.1156	10.1127	10.113	10.234	10.1159	10.1124	10.1126
1755	Undefined	Undefined	Undefined	Undefined	Undefined	Undefined	Undefined	Undefined
1756	10.1711	10.1098	10.1096	10.1109	10.1787	10.1104	10.1094	10.1105
1757	Undefined	Undefined	Undefined	Undefined	Undefined	Undefined	Undefined	Undefined
1758	Undefined	Undefined	Undefined	Undefined	Undefined	Undefined	Undefined	Undefined
1759	Undefined	Undefined	Undefined	Undefined	Undefined	Undefined	Undefined	Undefined
1760	Undefined	Undefined	Undefined	Undefined	Undefined	Undefined	Undefined	Undefined
1761	Undefined	Undefined	Undefined	Undefined	Undefined	Undefined	Undefined	Undefined
1762	Undefined	Undefined	Undefined	Undefined	Undefined	Undefined	Undefined	Undefined
1763	10.1371	10.1371	10.1371	10.1371	10.1368	10.1368	10.1368	10.1368
1764	10.1294	10.131	10.1314	10.1316	10.1292	10.1307	10.1311	10.1312
1765	10.1347	10.1344	10.1345	10.1346	10.1343	10.1341	10.1342	10.1343
1766	Undefined	Undefined	Undefined	Undefined	Undefined	Undefined	Undefined	Undefined
1767	10.1385	10.1326	10.1299	10.1293	10.1395	10.1324	10.1296	10.1289
1768	10.2024	10.1331	10.1265	10.1247	10.1998	10.1331	10.1263	10.1245
1769	11.1544	10.1349	10.1153	10.1112	11.0146	10.1352	10.116	10.1112
1770	13.1157	10.0952	10.1005	10.0919	12.6603	10.0956	10.0924	10.0925
1771	10.1427	10.1444	10.1447	10.1448	10.1425	10.1442	10.1445	10.1446
1772	10.1427	10.1427	10.1427	10.1427	10.1425	10.1425	10.1425	10.1425
1773	10.1412	10.1412	10.1412	10.1412	10.1409	10.1409	10.1409	10.1409
1774	10.1425	10.1425	10.1425	10.1425	10.1423	10.1423	10.1423	10.1423
1775	10.1425	10.1425	10.1425	10.1425	10.1423	10.1423	10.1423	10.1423
1776	10.1446	10.1442	10.1442	10.1442	10.1444	10.144	10.144	10.144
1777	10.1449	10.1449	10.1449	10.1449	10.1447	10.1447	10.1447	10.1447
1778	10.1447	10.1442	10.1442	10.1443	10.1446	10.144	10.144	10.1441
1779	10.1432	10.144	10.1442	10.1443	10.1431	10.1438	10.144	10.1441
1780	10.1424	10.1424	10.1424	10.1424	10.1422	10.1422	10.1422	10.1422
1781	10.139	10.139	10.139	10.139	10.1387	10.1387	10.1387	10.1387
1782	10.141	10.141	10.141	10.141	10.1407	10.1407	10.1407	10.1407
1783	Undefined	Undefined	Undefined	Undefined	Undefined	Undefined	Undefined	Undefined
1784	Undefined	Undefined	Undefined	Undefined	Undefined	Undefined	Undefined	Undefined
1785	Undefined	Undefined	Undefined	Undefined	Undefined	Undefined	Undefined	Undefined
1786	Undefined	Undefined	Undefined	Undefined	Undefined	Undefined	Undefined	Undefined
1787	Undefined	Undefined	Undefined	Undefined	Undefined	Undefined	Undefined	Undefined
1788	10.1439	10.1457	10.1458	10.1459	10.1436	10.1455	10.1456	10.1457
1789	10.149	10.141	10.1397	10.1388	10.1489	10.1408	10.1395	10.1386
1790	10.2279	10.1256	10.1219	10.121	10.2346	10.1256	10.1217	10.1207
1791	10.2126	10.1175	10.1148	10.115	10.22	10.1178	10.1145	10.1147
1792	10.1686	10.1138	10.1131	10.1145	10.1737	10.1143	10.1129	10.1141
1793	10.1473	10.121	10.1207	10.1223	10.151	10.1214	10.1205	10.1218
1794	Undefined	Undefined	Undefined	Undefined	Undefined	Undefined	Undefined	Undefined
1795	23.745	11.9705	10.2941	10.0574	23.7819	11.976	10.2948	10.0573
1796	Undefined	Undefined	Undefined	Undefined	Undefined	Undefined	Undefined	Undefined
1797	Undefined	Undefined	Undefined	Undefined	Undefined	Undefined	Undefined	Undefined
1798	Undefined	Undefined	Undefined	Undefined	Undefined	Undefined	Undefined	Undefined
1799	10.1381	10.1381	10.138	10.138	10.1378	10.1378	10.1378	10.1378
1800	10.1308	10.1323	10.1325	10.1326	10.1309	10.132	10.1322	10.1323
1801	10.1352	10.1352	10.1353	10.1354	10.1349	10.1349	10.135	10.1351
1802	Undefined	Undefined	Undefined	Undefined	Undefined	Undefined	Undefined	Undefined
1803	10.1299	10.1328	10.1326	10.1325	10.1304	10.1326	10.1323	10.1322
1804	10.1409	10.1336	10.1314	10.1306	10.1418	10.1333	10.1311	10.1303
1805	10.2694	10.1349	10.1249	10.122	10.2652	10.1349	10.1248	10.1219
1806	12.4092	10.1373	10.106	10.0995	12.0054	10.1377	10.1058	10.1
1807	10.1466	10.1477	10.1478	10.1479	10.1464	10.1475	10.1476	10.1477
1808	10.1437	10.1453	10.1455	10.1455	10.1434	10.1451	10.1453	10.1453
1809	10.1449	10.1449	10.1449	10.1449	10.1447	10.1447	10.1447	10.1447
1810	10.143	10.143	10.143	10.143	10.1428	10.1428	10.1428	10.1428
1811	10.1436	10.1436	10.1436	10.1436	10.1433	10.1433	10.1433	10.1433
1812	10.1443	10.1443	10.1443	10.1443	10.1441	10.1441	10.1441	10.1441
1813	10.1463	10.1463	10.1463	10.1463	10.1461	10.1461	10.1461	10.1461
1814	10.1458	10.1457	10.1457	10.1457	10.1456	10.1455	10.1455	10.1455
1815	10.1447	10.1452	10.1452	10.1453	10.1445	10.145	10.145	10.1451
1816	10.1431	10.1431	10.1431	10.1431	10.1428	10.1428	10.1428	10.1428
1817	10.1396	10.1396	10.1396	10.1396	10.1393	10.1393	10.1393	10.1393
1818	10.1402	10.1401	10.1401	10.1401	10.1399	10.1399	10.1399	10.1399
1819	10.1419	10.1419	10.1419	10.1419	10.1416	10.1416	10.1416	10.1416
1820	Undefined	Undefined	Undefined	Undefined	Undefined	Undefined	Undefined	Undefined
1821	Undefined	Undefined	Undefined	Undefined	Undefined	Undefined	Undefined	Undefined
1822	Undefined	Undefined	Undefined	Undefined	Undefined	Undefined	Undefined	Undefined
1823	Undefined	Undefined	Undefined	Undefined	Undefined	Undefined	Undefined	Undefined
1824	Undefined	Undefined	Undefined	Undefined	Undefined	Undefined	Undefined	Undefined
1825	Undefined	Undefined	Undefined	Undefined	Undefined	Undefined	Undefined	Undefined
1826	Undefined	Undefined	Undefined	Undefined	Undefined	Undefined	Undefined	Undefined
1827	10.1434	10.145	10.1451	10.1451	10.1432	10.1448	10.1449	10.1449
1828	10.1552	10.1419	10.1408	10.1399	10.1553	10.1416	10.1405	10.1397
1829	10.1838	10.1347	10.1315	10.1303	10.1858	10.1346	10.1313	10.13
1830	10.1475	10.1487	10.1488	10.1488	10.1473	10.1485	10.1486	10.1486
1831	10.1907	10.1332	10.1289	10.1278	10.1926	10.1332	10.1287	10.1276
1832	10.1618	10.1159	10.1156	10.1171	10.1667	10.1164	10.1155	10.1166
1833	10.1486	10.1217	10.1217	10.1235	10.1523	10.1222	10.1216	10.1231
1834	Undefined	Undefined	Undefined	Undefined	Undefined	Undefined	Undefined	Undefined
1835	10.0488	10.1072	10.1193	10.1207	10.0522	10.1078	10.1192	10.1199
1836	Undefined	Undefined	Undefined	Undefined	Undefined	Undefined	Undefined	Undefined
1837	Undefined	Undefined	Undefined	Undefined	Undefined	Undefined	Undefined	Undefined
1838	Undefined	Undefined	Undefined	Undefined	Undefined	Undefined	Undefined	Undefined
1839	10.1376	10.1375	10.1375	10.1375	10.1373	10.1372	10.1372	10.1372
1840	10.1333	10.1334	10.134	10.1342	10.1329	10.1331	10.1337	10.1339
1841	Undefined	Undefined	Undefined	Undefined	Undefined	Undefined	Undefined	Undefined
1842	10.1326	10.1345	10.1342	10.134	10.1331	10.1342	10.1339	10.1337
1843	10.153	10.1355	10.1319	10.1308	10.1541	10.1353	10.1316	10.1305
1844	10.3959	10.1366	10.1254	10.1226	10.3699	10.1367	10.1255	10.1225
1845	11.9394	10.1264	10.109	10.1039	11.5949	10.1279	10.1094	10.1044
1846	Undefined	Undefined	Undefined	Undefined	Undefined	Undefined	Undefined	Undefined
1847	10.1478	10.1485	10.1486	10.1486	10.1476	10.1483	10.1484	10.1484
1848	10.1471	10.1475	10.1476	10.1476	10.1469	10.1473	10.1474	10.1474
1849	10.1461	10.1461	10.1461	10.1461	10.1458	10.1458	10.1458	10.1458
1850	10.1439	10.1439	10.1439	10.1439	10.1437	10.1437	10.1437	10.1437
1851	10.1449	10.1448	10.1448	10.1448	10.1446	10.1446	10.1446	10.1446
1852	10.1481	10.1481	10.1481	10.1481	10.1479	10.1479	10.1479	10.1479
1853	10.1473	10.1473	10.1472	10.1472	10.1471	10.1471	10.1471	10.1471
1854	10.1482	10.1479	10.1478	10.1478	10.148	10.1477	10.1476	10.1476
1855	10.1485	10.1485	10.1485	10.1485	10.1483	10.1483	10.1483	10.1483
1856	10.1442	10.1442	10.1442	10.1442	10.144	10.144	10.144	10.144
1857	10.1406	10.1406	10.1406	10.1406	10.1403	10.1403	10.1403	10.1403
1858	10.1417	10.1417	10.1417	10.1417	10.1415	10.1415	10.1415	10.1415
1859	10.1427	10.1427	10.1427	10.1427	10.1424	10.1424	10.1424	10.1424
1860	Undefined	Undefined	Undefined	Undefined	Undefined	Undefined	Undefined	Undefined
1861	Undefined	Undefined	Undefined	Undefined	Undefined	Undefined	Undefined	Undefined
1862	Undefined	Undefined	Undefined	Undefined	Undefined	Undefined	Undefined	Undefined
1863	Undefined	Undefined	Undefined	Undefined	Undefined	Undefined	Undefined	Undefined
1864	Undefined	Undefined	Undefined	Undefined	Undefined	Undefined	Undefined	Undefined
1865	Undefined	Undefined	Undefined	Undefined	Undefined	Undefined	Undefined	Undefined
1866	10.1461	10.1478	10.1479	10.148	10.1459	10.1476	10.1478	10.1478
1867	10.1458	10.1465	10.146	10.1454	10.1453	10.1463	10.1458	10.1452
1868	10.1867	10.1347	10.1313	10.1301	10.1888	10.1345	10.1311	10.1299
1869	10.1497	10.1502	10.1503	10.1504	10.1495	10.1501	10.1502	10.1502
1870	10.1794	10.1372	10.1339	10.1328	10.181	10.1372	10.1337	10.1326
1871	10.1873	10.1316	10.1276	10.1269	10.1894	10.1317	10.1274	10.1266
1872	10.19	10.1425	10.1355	10.1344	10.1908	10.1423	10.1353	10.1342
1873	Undefined	Undefined	Undefined	Undefined	Undefined	Undefined	Undefined	Undefined
1874	10.2128	10.1339	10.1276	10.1301	10.2146	10.134	10.1275	10.1298
1875	22.3924	14.3561	11.5001	10.4872	22.4076	14.3611	11.5015	10.4875
1876	Undefined	Undefined	Undefined	Undefined	Undefined	Undefined	Undefined	Undefined
1877	Undefined	Undefined	Undefined	Undefined	Undefined	Undefined	Undefined	Undefined
1878	Undefined	Undefined	Undefined	Undefined	Undefined	Undefined	Undefined	Undefined
1879	10.1385	10.1384	10.1384	10.1384	10.1382	10.1381	10.1381	10.1381
1880	10.1338	10.1346	10.1349	10.1351	10.1336	10.1343	10.1347	10.1348
1881	22.2109	10.1111	10.0699	10.0638	16.2694	10.1166	10.0846	10.0797
1882	10.1321	10.1352	10.1343	10.1339	10.1329	10.1349	10.134	10.1336
1883	10.1973	10.1374	10.1311	10.1292	10.1976	10.1374	10.1309	10.129
1884	10.7297	10.1372	10.1186	10.1139	10.6536	10.1375	10.1191	10.1144
1885	Undefined	Undefined	Undefined	Undefined	Undefined	Undefined	Undefined	Undefined
1886	Undefined	Undefined	Undefined	Undefined	Undefined	Undefined	Undefined	Undefined
1887	Undefined	Undefined	Undefined	Undefined	Undefined	Undefined	Undefined	Undefined
1888	10.1497	10.15	10.1501	10.1501	10.1496	10.1498	10.1499	10.1499
1889	10.1492	10.1492	10.1492	10.1492	10.149	10.149	10.149	10.149
1890	10.1471	10.1471	10.1471	10.1471	10.1469	10.1469	10.1469	10.1469
1891	10.1453	10.1453	10.1453	10.1453	10.1451	10.1451	10.1451	10.1451
1892	10.1463	10.1463	10.1463	10.1463	10.1461	10.1461	10.1461	10.1461
1893	10.1485	10.1485	10.1485	10.1485	10.1483	10.1483	10.1483	10.1483
1894	10.1482	10.1481	10.1481	10.1481	10.148	10.1479	10.1479	10.1479
1895	10.15	10.15	10.15	10.15	10.1498	10.1498	10.1498	10.1498
1896	10.1403	10.1403	10.1403	10.1403	10.14	10.1401	10.1401	10.1401
1897	10.1449	10.1449	10.1449	10.1449	10.1447	10.1447	10.1447	10.1447
1898	10.1449	10.1449	10.1449	10.1449	10.1447	10.1447	10.1447	10.1447
1899	10.1421	10.142	10.142	10.142	10.1418	10.1418	10.1418	10.1418
1900	10.1443	10.1443	10.1443	10.1443	10.1441	10.1441	10.1441	10.1441
1901	Undefined	Undefined	Undefined	Undefined	Undefined	Undefined	Undefined	Undefined
1902	Undefined	Undefined	Undefined	Undefined	Undefined	Undefined	Undefined	Undefined
1903	Undefined	Undefined	Undefined	Undefined	Undefined	Undefined	Undefined	Undefined
1904	Undefined	Undefined	Undefined	Undefined	Undefined	Undefined	Undefined	Undefined
1905	Undefined	Undefined	Undefined	Undefined	Undefined	Undefined	Undefined	Undefined
1906	Undefined	Undefined	Undefined	Undefined	Undefined	Undefined	Undefined	Undefined
1907	Undefined	Undefined	Undefined	Undefined	Undefined	Undefined	Undefined	Undefined
1908	Undefined	Undefined	Undefined	Undefined	Undefined	Undefined	Undefined	Undefined
1909	10.1467	10.1482	10.1482	10.1482	10.1464	10.148	10.148	10.148
1910	10.1516	10.1462	10.1451	10.1441	10.1513	10.146	10.1449	10.1439
1911	10.1509	10.1515	10.1516	10.1517	10.1507	10.1513	10.1514	10.1515
1912	10.156	10.1489	10.148	10.1471	10.1558	10.1487	10.1478	10.1469
1913	10.1811	10.1448	10.14	10.1382	10.1818	10.1445	10.1397	10.138
1914	10.1798	10.1445	10.1397	10.1381	10.1809	10.1442	10.1395	10.1379
1915	10.1887	10.1447	10.1391	10.1383	10.1895	10.1446	10.1389	10.1381
1916	Undefined	Undefined	Undefined	Undefined	Undefined	Undefined	Undefined	Undefined
1917	10.1014	10.1135	10.124	10.1329	10.1021	10.1135	10.1237	10.1324
1918	Undefined	Undefined	Undefined	Undefined	Undefined	Undefined	Undefined	Undefined
1919	10.1207	10.1305	10.1305	10.1305	10.1185	10.1301	10.1301	10.13
1920	Undefined	Undefined	Undefined	Undefined	Undefined	Undefined	Undefined	Undefined
1921	10.1382	10.1379	10.1379	10.138	10.1379	10.1376	10.1377	10.1377
1922	10.1352	10.1358	10.1362	10.1364	10.135	10.1355	10.1359	10.1361
1923	13.6762	10.1246	10.0937	10.0887	11.838	10.1291	10.1018	10.097
1924	10.1373	10.1366	10.1352	10.1347	10.1385	10.1364	10.1349	10.1344
1925	10.2439	10.1394	10.1319	10.1297	10.2379	10.1394	10.1318	10.1296
1926	10.7237	10.1381	10.1202	10.1156	10.6485	10.1387	10.121	10.1163
1927	Undefined	Undefined	Undefined	Undefined	Undefined	Undefined	Undefined	Undefined
1928	Undefined	Undefined	Undefined	Undefined	Undefined	Undefined	Undefined	Undefined
1929	Undefined	Undefined	Undefined	Undefined	Undefined	Undefined	Undefined	Undefined
1930	Undefined	Undefined	Undefined	Undefined	Undefined	Undefined	Undefined	Undefined
1931	10.1519	10.1518	10.1518	10.1518	10.1518	10.1517	10.1516	10.1516
1932	10.1515	10.1512	10.1512	10.1512	10.1513	10.1511	10.151	10.151
1933	10.1475	10.1475	10.1475	10.1475	10.1473	10.1473	10.1473	10.1473
1934	10.1467	10.1467	10.1467	10.1467	10.1464	10.1464	10.1464	10.1464
1935	10.1495	10.1494	10.1494	10.1494	10.1493	10.1493	10.1493	10.1493
1936	10.1504	10.1504	10.1504	10.1504	10.1502	10.1503	10.1503	10.1503
1937	10.1506	10.1506	10.1506	10.1506	10.1504	10.1504	10.1504	10.1504
1938	10.1411	10.1412	10.1412	10.1412	10.1409	10.1409	10.1409	10.1409
1939	10.1464	10.1464	10.1464	10.1464	10.1462	10.1462	10.1462	10.1462
1940	10.1461	10.1461	10.1461	10.1461	10.1459	10.1459	10.1459	10.1459
1941	10.1432	10.1432	10.1432	10.1432	10.143	10.143	10.143	10.143
1942	10.1446	10.1446	10.1446	10.1446	10.1443	10.1443	10.1443	10.1443
1943	Undefined	Undefined	Undefined	Undefined	Undefined	Undefined	Undefined	Undefined
1944	Undefined	Undefined	Undefined	Undefined	Undefined	Undefined	Undefined	Undefined
1945	Undefined	Undefined	Undefined	Undefined	Undefined	Undefined	Undefined	Undefined
1946	Undefined	Undefined	Undefined	Undefined	Undefined	Undefined	Undefined	Undefined
1947	Undefined	Undefined	Undefined	Undefined	Undefined	Undefined	Undefined	Undefined
1948	Undefined	Undefined	Undefined	Undefined	Undefined	Undefined	Undefined	Undefined
1949	Undefined	Undefined	Undefined	Undefined	Undefined	Undefined	Undefined	Undefined
1950	Undefined	Undefined	Undefined	Undefined	Undefined	Undefined	Undefined	Undefined
1951	10.1495	10.1508	10.151	10.1511	10.1493	10.1506	10.1508	10.1509
1952	10.1512	10.1482	10.1476	10.1469	10.1509	10.148	10.1474	10.1467
1953	10.1545	10.1543	10.1543	10.1543	10.1543	10.1541	10.1541	10.1541
1954	10.1558	10.1498	10.1485	10.1476	10.1556	10.1496	10.1483	10.1474
1955	10.1585	10.1511	10.1494	10.1478	10.1584	10.1509	10.1492	10.1476
1956	10.169	10.1512	10.1475	10.145	10.1689	10.151	10.1473	10.1448
1957	Undefined	Undefined	Undefined	Undefined	Undefined	Undefined	Undefined	Undefined
1958	10.1791	10.15	10.1421	10.1394	10.179	10.1498	10.1418	10.1392
1959	10.1667	10.1186	10.1187	10.1187	10.1663	10.1182	10.1182	10.1182
1960	10.1395	10.1291	10.1291	10.1291	10.1382	10.1287	10.1287	10.1287
1961	10.1367	10.1366	10.1366	10.1366	10.1352	10.1362	10.1362	10.1362
1962	Undefined	Undefined	Undefined	Undefined	Undefined	Undefined	Undefined	Undefined
1963	10.1399	10.1397	10.1398	10.1399	10.1396	10.1395	10.1395	10.1396
1964	10.1345	10.1363	10.1367	10.1367	10.1345	10.136	10.1364	10.1364
1965	14.7747	10.1259	10.0924	10.0872	12.5053	10.1284	10.1007	10.0957
1966	10.1442	10.1389	10.1355	10.1345	10.148	10.1387	10.1352	10.1343
1967	10.3866	10.1409	10.1289	10.1253	10.3634	10.141	10.129	10.1253
1968	11.4168	10.1368	10.1124	10.107	11.0886	10.1377	10.1141	10.1086
1969	Undefined	Undefined	Undefined	Undefined	Undefined	Undefined	Undefined	Undefined
1970	Undefined	Undefined	Undefined	Undefined	Undefined	Undefined	Undefined	Undefined
1971	Undefined	Undefined	Undefined	Undefined	Undefined	Undefined	Undefined	Undefined
1972	Undefined	Undefined	Undefined	Undefined	Undefined	Undefined	Undefined	Undefined
1973	10.154	10.1538	10.1538	10.1538	10.1538	10.1536	10.1536	10.1536
1974	10.1525	10.1525	10.1525	10.1525	10.1524	10.1524	10.1524	10.1524
1975	10.1491	10.1491	10.1491	10.1491	10.1489	10.1489	10.1489	10.1489
1976	10.148	10.148	10.148	10.148	10.1478	10.1478	10.1478	10.1478
1977	10.1502	10.1502	10.1502	10.1502	10.15	10.15	10.15	10.15
1978	10.1517	10.1517	10.1517	10.1517	10.1515	10.1515	10.1515	10.1515
1979	10.1519	10.1519	10.1519	10.1519	10.1517	10.1517	10.1517	10.1517
1980	10.1428	10.1429	10.1429	10.1428	10.1425	10.1426	10.1426	10.1426
1981	10.1474	10.1474	10.1474	10.1474	10.1472	10.1472	10.1472	10.1472
1982	10.1467	10.1468	10.1468	10.1468	10.1465	10.1465	10.1465	10.1465
1983	10.1459	10.1459	10.1459	10.1459	10.1457	10.1457	10.1457	10.1457
1984	10.1446	10.1446	10.1446	10.1446	10.1443	10.1443	10.1443	10.1443
1985	Undefined	Undefined	Undefined	Undefined	Undefined	Undefined	Undefined	Undefined
1986	Undefined	Undefined	Undefined	Undefined	Undefined	Undefined	Undefined	Undefined
1987	Undefined	Undefined	Undefined	Undefined	Undefined	Undefined	Undefined	Undefined
1988	Undefined	Undefined	Undefined	Undefined	Undefined	Undefined	Undefined	Undefined
1989	Undefined	Undefined	Undefined	Undefined	Undefined	Undefined	Undefined	Undefined
1990	Undefined	Undefined	Undefined	Undefined	Undefined	Undefined	Undefined	Undefined
1991	Undefined	Undefined	Undefined	Undefined	Undefined	Undefined	Undefined	Undefined
1992	Undefined	Undefined	Undefined	Undefined	Undefined	Undefined	Undefined	Undefined
1993	10.151	10.1517	10.1517	10.1518	10.1508	10.1515	10.1515	10.1516
1994	10.1561	10.1561	10.1561	10.1561	10.156	10.1559	10.1559	10.1559
1995	10.1527	10.1524	10.1521	10.1514	10.1525	10.1522	10.1519	10.1512
1996	10.1675	10.1531	10.1497	10.1479	10.1674	10.1529	10.1495	10.1477
[truncated: 44,567 more rows]
